# Supplementary material for: Rural and urban residents’ attitudes and preferences toward COVID-19 prevention behaviors in a midwestern community
Source: PLoS One. 2023 Jun 23;18(6):e0286953. doi: 10.1371/journal.pone.0286953 (PMC10289401; doi:10.1371/journal.pone.0286953)
Supplement: S1 Raw data — (XLSX) [file pone.0286953.s001.xlsx]

## Sheet: in
					Race																In the past seven (7) days, how often did you do the following?										Wearing a mask..._x000D_											How much do you agree or disagree with the following statements about your community?	How sure are you that you could do the following skills?_x000D_
Response	Rural or Urban	gender	age	Do you consider yourself to be Hispanic, Latino, or No Spanish origin?	White	Black or African American	American Indian or Native Alaskan	Asian	Other	Are you currently employed?	Do you work outside your home?	Highest education	You got tested and were told you have or had Coronavirus	You got tested and were negative	You never got tested, but thought you might've had Coronavirus	Someone close to you has or had Coronavirus	Other	None of the above	In politics today, what do you consider yourself to be?	When out in public, how willing or not willing are you to wear a mask to stop the spread of Coronavirus?	Wearing a mask when out in public	Hand washing or hand sanitizing	Not touching my face	Covering coughs and sneezes	Praying for Coronavirus to go away	Not touching surfaces in public places	Wearing gloves	Staying six (6) feet away from others	Staying at home	Number of prevention behaviors	Will help businesses stay open	Should be my choice	Should be required	Isn't needed	Shows respect for others	When others aren't makes me feel embarassed	When others aren't makes me feel disrespected	Makes me look weak	Makes me look threatening	Makes me a target for security/police	belief	I expect that most people in my community will wear a mask to stop Coronavirus	Wear your mask so it covers your nose	Wear your mask so it covers your mouth	Wear your mask even when people around you aren't wearing theirs	Wear your mask for less than an hour	Wear your mask for more than an hour	Ask someone you don't know to put on their mask when they are around you	self_efficacy
1	Urban	F	40 - 49 years old	No	Checked	Unchecked	Unchecked	Unchecked	Unchecked	Yes	No	college	Unchecked	Unchecked	Unchecked	Unchecked	Unchecked	Checked	Democrat	Very Willing	All Of The Time	All Of The Time	Most Of The Time	Most Of The Time	None Of The Time	All Of The Time	None Of The Time	Most Of The Time	Most Of The Time	7	Strongly Agree	Strongly Disagree	Strongly Agree	Strongly Disagree	NA	Strongly Disagree	Strongly Disagree	Strongly Disagree	Strongly Disagree	Strongly Disagree	NA	Agree	Very Sure	Very Sure	Very Sure	Very Sure	Very Sure	Very Sure	18
2	Urban	F	18 - 29 years old	No	Checked	Unchecked	Unchecked	Unchecked	Unchecked	Yes	Yes	college	Unchecked	Checked	Unchecked	Unchecked	Unchecked	Unchecked	Democrat	Very Willing	All Of The Time	NA	None Of The Time	Most Of The Time	None Of The Time	None Of The Time	None Of The Time	Some Of The Time	Some Of The Time	NA	Agree	Agree	Strongly Agree	Strongly Disagree	Strongly Agree	Agree	Agree	Disagree	Strongly Disagree	Disagree	22	Disagree	Very Sure	Very Sure	Sure	Very Sure	Very Sure	Not At All Sure	14
3	Urban	F	40 - 49 years old	No	Checked	Unchecked	Unchecked	Unchecked	Unchecked	Yes	No	some college	Unchecked	Unchecked	Unchecked	Unchecked	Unchecked	Checked	Democrat	Very Willing	All Of The Time	All Of The Time	Most Of The Time	All Of The Time	Some Of The Time	All Of The Time	None Of The Time	All Of The Time	Most Of The Time	7	Strongly Agree	Disagree	Strongly Agree	Strongly Disagree	Strongly Agree	Disagree	Disagree	Strongly Disagree	Strongly Disagree	Strongly Disagree	26	Agree	Very Sure	Very Sure	Very Sure	Very Sure	Very Sure	Somewhat Sure	16
4	Urban	M	18 - 29 years old	No	Checked	Unchecked	Unchecked	Unchecked	Unchecked	Yes	No	some college	Unchecked	Unchecked	Unchecked	Unchecked	Unchecked	Checked	Democrat	Very Willing	All Of The Time	All Of The Time	Most Of The Time	All Of The Time	Most Of The Time	All Of The Time	None Of The Time	Most Of The Time	Most Of The Time	7	Strongly Agree	Disagree	Agree	Strongly Disagree	Strongly Agree	Strongly Agree	Strongly Agree	Strongly Disagree	Strongly Disagree	Strongly Disagree	25	Disagree	Very Sure	Very Sure	Very Sure	Very Sure	Sure	Somewhat Sure	15
5	Rural	M	60 - 69 years old	No	Checked	Unchecked	Unchecked	Unchecked	Unchecked	Yes	Yes	college	Unchecked	Unchecked	Unchecked	Unchecked	Unchecked	Checked	Republican	Very Willing	Most Of The Time	Most Of The Time	Most Of The Time	Most Of The Time	None Of The Time	Most Of The Time	Some Of The Time	All Of The Time	Some Of The Time	7	Strongly Agree	Disagree	Strongly Agree	Strongly Disagree	Strongly Agree	Agree	Strongly Agree	Strongly Disagree	Strongly Disagree	Strongly Disagree	27	Agree	Very Sure	Very Sure	Sure	Very Sure	Very Sure	Not At All Sure	14
6	Urban	M	50 - 59 years old	No	Checked	Unchecked	Unchecked	Unchecked	Unchecked	Yes	No	college	Unchecked	Checked	Unchecked	Unchecked	Unchecked	Unchecked	Independent	Somewhat willing/willing	All Of The Time	Most Of The Time	Some Of The Time	Most Of The Time	None Of The Time	Some Of The Time	None Of The Time	All Of The Time	Most Of The Time	7	Agree	Strongly Disagree	Agree	Strongly Disagree	Agree	Strongly Disagree	Disagree	Disagree	Disagree	Disagree	22	Agree	Sure	Sure	Sure	Sure	Not At All Sure	Sure	10
7	Rural	M	40 - 49 years old	No	Checked	Unchecked	Unchecked	Unchecked	Unchecked	Yes	Yes	college	Unchecked	Unchecked	Unchecked	Unchecked	Unchecked	Checked	Republican	Somewhat willing/willing	Some Of The Time	Most Of The Time	None Of The Time	All Of The Time	None Of The Time	Most Of The Time	None Of The Time	Some Of The Time	None Of The Time	5	Agree	Agree	Disagree	Agree	Agree	Agree	Disagree	Disagree	Disagree	Disagree	15	Disagree	Very Sure	Very Sure	Sure	Very Sure	Sure	Not At All Sure	13
8	Urban	M	40 - 49 years old	No	Checked	Unchecked	Unchecked	Unchecked	Unchecked	Yes	Yes	some college	Unchecked	Unchecked	Unchecked	Unchecked	Unchecked	Checked	Democrat	Very Willing	All Of The Time	All Of The Time	Some Of The Time	All Of The Time	None Of The Time	Most Of The Time	None Of The Time	Most Of The Time	Most Of The Time	7	Strongly Agree	Strongly Disagree	Strongly Agree	Strongly Disagree	Strongly Agree	Disagree	Agree	Strongly Disagree	Strongly Disagree	Disagree	27	Agree	Very Sure	Very Sure	Sure	Very Sure	Very Sure	Not At All Sure	14
9	Rural	F	30 - 39 years old	No	Checked	Unchecked	Unchecked	Unchecked	Unchecked	Yes	No	college	Unchecked	Unchecked	Unchecked	Unchecked	Checked	Unchecked	Democrat	Very Willing	Most Of The Time	All Of The Time	Some Of The Time	All Of The Time	None Of The Time	Some Of The Time	None Of The Time	Most Of The Time	Most Of The Time	7	Strongly Agree	Disagree	Strongly Agree	Strongly Disagree	Strongly Agree	Strongly Disagree	Strongly Agree	Strongly Disagree	Strongly Disagree	Strongly Disagree	29	Disagree	Very Sure	Very Sure	Very Sure	Very Sure	Very Sure	Not At All Sure	15
10	Urban	M	40 - 49 years old	No	Checked	Unchecked	Unchecked	Unchecked	Unchecked	Yes	No	college	Unchecked	Unchecked	Unchecked	Unchecked	Checked	Unchecked	Independent	Very Willing	All Of The Time	All Of The Time	All Of The Time	Most Of The Time	All Of The Time	Most Of The Time	Some Of The Time	All Of The Time	All Of The Time	7	Strongly Agree	Disagree	Strongly Agree	Strongly Disagree	Strongly Agree	Agree	Agree	Strongly Disagree	Strongly Disagree	Disagree	25	Disagree	Very Sure	Very Sure	Very Sure	Very Sure	Very Sure	Somewhat Sure	16
11	Urban	F	50 - 59 years old	No	Checked	Unchecked	Unchecked	Unchecked	Unchecked	Yes	Yes	some college	Unchecked	Unchecked	Unchecked	Unchecked	Unchecked	Checked	Republican	Somewhat willing/willing	Most Of The Time	All Of The Time	Some Of The Time	All Of The Time	All Of The Time	Most Of The Time	None Of The Time	Most Of The Time	Most Of The Time	7	Disagree	Agree	Disagree	Disagree	Agree	Strongly Disagree	Disagree	Strongly Disagree	Strongly Disagree	Strongly Disagree	20	Agree	Very Sure	Very Sure	Very Sure	Very Sure	Very Sure	Sure	17
12	Rural	F	40 - 49 years old	No	Checked	Unchecked	Unchecked	Unchecked	Unchecked	Yes	No	college	Unchecked	Unchecked	Unchecked	Unchecked	Unchecked	Checked	Republican	Somewhat willing/willing	Some Of The Time	All Of The Time	Most Of The Time	All Of The Time	All Of The Time	All Of The Time	None Of The Time	All Of The Time	Some Of The Time	7	Disagree	Agree	Disagree	Disagree	Disagree	Disagree	Disagree	Disagree	Disagree	Disagree	15	Disagree	Very Sure	Very Sure	Very Sure	Very Sure	Very Sure	Very Sure	18
13	Rural	M	40 - 49 years old	No	Checked	Unchecked	Unchecked	Unchecked	Unchecked	Yes	No	college	Unchecked	Unchecked	Unchecked	Unchecked	Unchecked	Checked	Democrat	Very Willing	All Of The Time	All Of The Time	Some Of The Time	All Of The Time	None Of The Time	Most Of The Time	None Of The Time	Most Of The Time	Most Of The Time	7	Strongly Agree	Disagree	Strongly Agree	Strongly Disagree	Strongly Agree	Strongly Disagree	Agree	Strongly Disagree	Strongly Disagree	Strongly Disagree	28	Disagree	Very Sure	Very Sure	Very Sure	Very Sure	Very Sure	Somewhat Sure	16
15	Urban	F	18 - 29 years old	No	Unchecked	Unchecked	Unchecked	Checked	Unchecked	Yes	Yes	college	Unchecked	Unchecked	Unchecked	Unchecked	Unchecked	Checked	Democrat	Very Willing	All Of The Time	All Of The Time	All Of The Time	All Of The Time	Most Of The Time	Most Of The Time	Some Of The Time	Most Of The Time	Some Of The Time	7	Strongly Agree	Disagree	Strongly Agree	Disagree	Strongly Agree	Disagree	Agree	Disagree	Disagree	Disagree	23	Strongly Agree	Very Sure	Very Sure	Very Sure	Very Sure	Very Sure	Very Sure	18
16	Urban	F	60 - 69 years old	No	Checked	Unchecked	Unchecked	Unchecked	Unchecked	No	NA	college	Unchecked	Unchecked	Unchecked	Unchecked	Unchecked	Checked	Democrat	Very Willing	All Of The Time	All Of The Time	Some Of The Time	All Of The Time	None Of The Time	Most Of The Time	None Of The Time	Most Of The Time	Some Of The Time	7	Strongly Agree	Strongly Disagree	Strongly Agree	Strongly Disagree	Strongly Agree	Strongly Agree	Strongly Agree	Strongly Disagree	Strongly Disagree	Disagree	26	Agree	Very Sure	Very Sure	NA	Very Sure	Very Sure	Very Sure	NA
17	Urban	F	40 - 49 years old	No	Checked	Unchecked	Unchecked	Unchecked	Unchecked	Yes	No	college	Unchecked	Checked	Unchecked	Unchecked	Unchecked	Unchecked	Democrat	Very Willing	All Of The Time	All Of The Time	Some Of The Time	All Of The Time	None Of The Time	Most Of The Time	None Of The Time	Most Of The Time	Most Of The Time	7	Strongly Agree	Strongly Disagree	Strongly Agree	Strongly Disagree	Strongly Agree	Strongly Disagree	Disagree	Strongly Disagree	Strongly Disagree	Strongly Disagree	28	Strongly Disagree	Very Sure	Very Sure	Very Sure	Very Sure	Very Sure	Not At All Sure	15
18	Urban	M	18 - 29 years old	No	Checked	Unchecked	Unchecked	Unchecked	Unchecked	Yes	Yes	college	Unchecked	Checked	Unchecked	Unchecked	Unchecked	Unchecked	Republican	Somewhat willing/willing	Most Of The Time	Most Of The Time	Some Of The Time	All Of The Time	Some Of The Time	Most Of The Time	None Of The Time	Some Of The Time	Most Of The Time	7	Agree	Strongly Agree	Disagree	Disagree	Agree	Agree	Disagree	Disagree	Disagree	Disagree	15	Agree	Very Sure	Very Sure	Very Sure	Very Sure	Very Sure	Sure	17
19	Rural	F	40 - 49 years old	No	Checked	Unchecked	Unchecked	Unchecked	Unchecked	Yes	No	some college	Unchecked	Unchecked	Unchecked	Unchecked	Unchecked	Checked	Democrat	Very Willing	All Of The Time	All Of The Time	Most Of The Time	All Of The Time	Some Of The Time	Most Of The Time	None Of The Time	Most Of The Time	Most Of The Time	7	Strongly Agree	Disagree	Strongly Agree	Strongly Disagree	Strongly Agree	Disagree	Agree	Strongly Disagree	Strongly Disagree	Strongly Disagree	27	Strongly Agree	Very Sure	Very Sure	Very Sure	Very Sure	Very Sure	Not At All Sure	15
20	Urban	F	50 - 59 years old	No	Checked	Unchecked	Unchecked	Unchecked	Unchecked	Yes	No	college	Unchecked	Checked	Unchecked	Unchecked	Unchecked	Unchecked	Independent	Not at all willing	All Of The Time	All Of The Time	None Of The Time	All Of The Time	None Of The Time	None Of The Time	None Of The Time	All Of The Time	All Of The Time	5	Agree	Strongly Agree	Strongly Disagree	Strongly Agree	Strongly Disagree	Strongly Disagree	Strongly Disagree	Strongly Disagree	Disagree	Strongly Disagree	13	Disagree	NA	NA	NA	NA	NA	NA	NA
21	Urban	M	30 - 39 years old	No	Checked	Unchecked	Unchecked	Unchecked	Unchecked	Yes	Yes	college	Unchecked	Unchecked	Unchecked	Unchecked	Unchecked	Checked	Democrat	Very Willing	All Of The Time	Most Of The Time	Most Of The Time	All Of The Time	None Of The Time	All Of The Time	None Of The Time	All Of The Time	Most Of The Time	7	Strongly Agree	Disagree	Strongly Agree	Strongly Disagree	Strongly Agree	Strongly Disagree	Disagree	Strongly Disagree	Disagree	Disagree	25	Disagree	Very Sure	Very Sure	Very Sure	Very Sure	Very Sure	Not At All Sure	15
22	Rural	F	40 - 49 years old	No	Checked	Unchecked	Unchecked	Unchecked	Unchecked	Yes	No	some college	Unchecked	Unchecked	Unchecked	Unchecked	Unchecked	Checked	Republican	Somewhat willing/willing	All Of The Time	All Of The Time	Most Of The Time	All Of The Time	None Of The Time	Some Of The Time	None Of The Time	Most Of The Time	Most Of The Time	7	Disagree	Agree	Agree	Agree	Agree	Strongly Disagree	Strongly Disagree	Strongly Disagree	Strongly Disagree	Strongly Disagree	19	Disagree	Very Sure	Very Sure	Very Sure	Very Sure	Sure	Not At All Sure	14
24	Urban	F	60 - 69 years old	No	Checked	Unchecked	Unchecked	Unchecked	Unchecked	Yes	Yes	some college	Unchecked	Checked	Unchecked	Unchecked	Unchecked	Unchecked	Republican	Very Willing	All Of The Time	All Of The Time	Most Of The Time	All Of The Time	Most Of The Time	Most Of The Time	Some Of The Time	Most Of The Time	Most Of The Time	7	Strongly Agree	Strongly Disagree	Strongly Agree	Strongly Disagree	Strongly Agree	Disagree	Strongly Agree	Strongly Disagree	Strongly Disagree	Strongly Disagree	29	Agree	Very Sure	Very Sure	Very Sure	Very Sure	Very Sure	Very Sure	18
25	Urban	F	50 - 59 years old	No	Unchecked	Unchecked	Unchecked	Checked	Unchecked	Yes	Yes	college	Unchecked	Unchecked	Unchecked	Unchecked	Unchecked	Checked	Independent	Very Willing	All Of The Time	Most Of The Time	Most Of The Time	Most Of The Time	None Of The Time	Most Of The Time	None Of The Time	Some Of The Time	Some Of The Time	7	Agree	Disagree	Strongly Agree	Strongly Disagree	Strongly Agree	Strongly Disagree	Strongly Disagree	Strongly Disagree	Strongly Disagree	Strongly Disagree	25	Agree	Very Sure	Very Sure	Very Sure	Very Sure	Somewhat Sure	Not At All Sure	13
26	Urban	F	70 - 79 years old	No	Checked	Unchecked	Unchecked	Unchecked	Unchecked	No	NA	college	Unchecked	Unchecked	Unchecked	Unchecked	Unchecked	Checked	I prefer not to share	Very Willing	All Of The Time	All Of The Time	All Of The Time	All Of The Time	None Of The Time	All Of The Time	Some Of The Time	All Of The Time	All Of The Time	7	Strongly Agree	Strongly Disagree	Strongly Agree	Strongly Disagree	Strongly Agree	Strongly Disagree	Strongly Agree	Strongly Disagree	Strongly Disagree	Strongly Disagree	30	Strongly Agree	Very Sure	Very Sure	Very Sure	Very Sure	Very Sure	Very Sure	18
28	Rural	F	50 - 59 years old	No	Checked	Unchecked	Unchecked	Unchecked	Unchecked	Yes	Yes	college	Unchecked	Unchecked	Unchecked	Unchecked	Unchecked	Checked	Democrat	Very Willing	All Of The Time	All Of The Time	Most Of The Time	All Of The Time	All Of The Time	Some Of The Time	None Of The Time	Most Of The Time	Most Of The Time	7	Strongly Agree	Disagree	Strongly Agree	Strongly Disagree	Strongly Agree	Strongly Disagree	Agree	Strongly Disagree	Strongly Disagree	Strongly Disagree	28	Disagree	Very Sure	Very Sure	Very Sure	Very Sure	Very Sure	Very Sure	18
29	Urban	F	30 - 39 years old	No	Checked	Unchecked	Unchecked	Unchecked	Unchecked	Yes	No	college	Unchecked	Unchecked	Unchecked	Unchecked	Checked	Unchecked	Democrat	Very Willing	All Of The Time	All Of The Time	All Of The Time	All Of The Time	None Of The Time	Most Of The Time	None Of The Time	Most Of The Time	Most Of The Time	7	Strongly Agree	Strongly Disagree	Strongly Agree	Strongly Disagree	Strongly Agree	Strongly Disagree	Strongly Agree	Strongly Disagree	Strongly Disagree	Strongly Disagree	30	Strongly Agree	Very Sure	Very Sure	Very Sure	Very Sure	Very Sure	Not At All Sure	15
30	Urban	M	18 - 29 years old	No	Checked	Unchecked	Unchecked	Unchecked	Unchecked	Yes	Yes	college	Unchecked	Unchecked	Unchecked	Checked	Unchecked	Unchecked	Democrat	Very Willing	All Of The Time	Most Of The Time	Some Of The Time	None Of The Time	None Of The Time	Some Of The Time	None Of The Time	Most Of The Time	Most Of The Time	6	Strongly Agree	Disagree	Strongly Agree	Strongly Disagree	Strongly Agree	Agree	Agree	Strongly Disagree	Strongly Disagree	Strongly Disagree	26	Disagree	Very Sure	Very Sure	Very Sure	Very Sure	Very Sure	Somewhat Sure	16
31	Urban	M	18 - 29 years old	No	Checked	Unchecked	Unchecked	Unchecked	Unchecked	Yes	Yes	college	Unchecked	Checked	Unchecked	Unchecked	Unchecked	Unchecked	Democrat	Very Willing	All Of The Time	All Of The Time	Most Of The Time	All Of The Time	Some Of The Time	Some Of The Time	None Of The Time	All Of The Time	All Of The Time	7	Strongly Agree	Strongly Disagree	Strongly Agree	Strongly Disagree	Strongly Agree	Disagree	Agree	Strongly Disagree	Strongly Disagree	Strongly Disagree	28	Strongly Agree	Very Sure	Very Sure	Very Sure	Very Sure	Very Sure	Somewhat Sure	16
32	Urban	F	40 - 49 years old	Yes	Checked	Unchecked	Unchecked	Unchecked	Unchecked	No	NA	college	Unchecked	Unchecked	Unchecked	Unchecked	Checked	Unchecked	I prefer not to share	Very Willing	All Of The Time	All Of The Time	All Of The Time	All Of The Time	None Of The Time	Most Of The Time	Some Of The Time	Most Of The Time	Most Of The Time	7	Strongly Agree	Strongly Disagree	Strongly Agree	Strongly Disagree	Strongly Agree	Strongly Disagree	Strongly Agree	Strongly Disagree	Strongly Disagree	Strongly Disagree	30	Disagree	Very Sure	Very Sure	Very Sure	Very Sure	Very Sure	Sure	17
33	Rural	F	18 - 29 years old	No	Checked	Unchecked	Unchecked	Unchecked	Unchecked	Yes	Yes	college	Unchecked	Unchecked	Unchecked	Unchecked	Unchecked	Checked	Something else	Very Willing	All Of The Time	Most Of The Time	Some Of The Time	All Of The Time	Some Of The Time	Most Of The Time	None Of The Time	Most Of The Time	Most Of The Time	7	Strongly Agree	Agree	Strongly Agree	Strongly Disagree	Strongly Agree	Disagree	Agree	Strongly Disagree	Strongly Disagree	Strongly Disagree	26	Strongly Disagree	Very Sure	Very Sure	Very Sure	Very Sure	Sure	Somewhat Sure	15
34	Urban	F	50 - 59 years old	No	Checked	Unchecked	Unchecked	Unchecked	Unchecked	Yes	No	college	Unchecked	Unchecked	Unchecked	Unchecked	Unchecked	Checked	Democrat	Very Willing	All Of The Time	All Of The Time	Some Of The Time	All Of The Time	None Of The Time	Some Of The Time	None Of The Time	All Of The Time	Most Of The Time	7	Agree	Disagree	Strongly Agree	Strongly Disagree	Strongly Agree	Strongly Disagree	Strongly Agree	Strongly Disagree	Strongly Disagree	Strongly Disagree	28	Agree	Very Sure	Very Sure	Very Sure	Very Sure	Very Sure	Sure	17
35	Urban	M	18 - 29 years old	No	Checked	Unchecked	Unchecked	Unchecked	Unchecked	Yes	Yes	college	Unchecked	Checked	Unchecked	Checked	Unchecked	Unchecked	Democrat	Very Willing	Most Of The Time	All Of The Time	Some Of The Time	All Of The Time	All Of The Time	Most Of The Time	None Of The Time	Some Of The Time	Some Of The Time	7	Strongly Agree	Strongly Disagree	Strongly Agree	Strongly Disagree	Strongly Agree	Agree	Agree	Disagree	Disagree	Strongly Disagree	25	Strongly Agree	Very Sure	Very Sure	Somewhat Sure	Very Sure	Very Sure	Somewhat Sure	14
36	Urban	M	30 - 39 years old	No	Checked	Unchecked	Unchecked	Unchecked	Unchecked	Yes	No	college	Unchecked	Unchecked	Unchecked	Unchecked	Unchecked	Checked	Independent	Very Willing	All Of The Time	All Of The Time	All Of The Time	All Of The Time	None Of The Time	Most Of The Time	None Of The Time	Most Of The Time	Most Of The Time	7	Strongly Agree	Strongly Disagree	Strongly Agree	Strongly Disagree	Strongly Agree	Strongly Disagree	Disagree	Strongly Disagree	Strongly Disagree	Strongly Disagree	28	Agree	Very Sure	Very Sure	Very Sure	Very Sure	Very Sure	Sure	17
37	Rural	F	50 - 59 years old	No	Checked	Unchecked	Unchecked	Unchecked	Unchecked	Yes	Yes	college	Unchecked	Unchecked	Unchecked	Unchecked	Unchecked	Checked	Democrat	Very Willing	All Of The Time	Most Of The Time	Some Of The Time	All Of The Time	None Of The Time	Some Of The Time	None Of The Time	Most Of The Time	Most Of The Time	7	Strongly Agree	Disagree	Strongly Agree	Strongly Disagree	Strongly Agree	Agree	Agree	Strongly Disagree	Strongly Disagree	Strongly Disagree	26	Strongly Agree	Very Sure	Very Sure	Very Sure	Very Sure	Very Sure	Somewhat Sure	16
38	Rural	F	50 - 59 years old	No	Unchecked	Unchecked	Unchecked	Checked	Unchecked	Yes	Yes	college	Unchecked	Unchecked	Unchecked	Unchecked	Unchecked	Checked	Something else	Somewhat willing/willing	Most Of The Time	Most Of The Time	Most Of The Time	All Of The Time	All Of The Time	Most Of The Time	None Of The Time	Most Of The Time	Some Of The Time	7	Agree	Strongly Agree	Strongly Disagree	Strongly Disagree	Strongly Agree	Strongly Disagree	Strongly Disagree	Strongly Disagree	Strongly Disagree	Strongly Disagree	20	Agree	Very Sure	Very Sure	Very Sure	Very Sure	Somewhat Sure	Not At All Sure	13
40	Urban	F	50 - 59 years old	No	Checked	Unchecked	Unchecked	Unchecked	Unchecked	No	NA	college	Unchecked	Checked	Unchecked	Unchecked	Unchecked	Unchecked	Democrat	Very Willing	All Of The Time	All Of The Time	Most Of The Time	All Of The Time	Most Of The Time	Most Of The Time	None Of The Time	Most Of The Time	Some Of The Time	7	Strongly Agree	Disagree	Strongly Agree	Strongly Disagree	Strongly Agree	Agree	Disagree	Strongly Disagree	Strongly Disagree	Strongly Disagree	25	Agree	Very Sure	Very Sure	Very Sure	Very Sure	Very Sure	Somewhat Sure	16
41	Urban	M	70 - 79 years old	No	Checked	Unchecked	Unchecked	Unchecked	Unchecked	No	NA	some college	Unchecked	Unchecked	Unchecked	Unchecked	Unchecked	Checked	Democrat	Very Willing	All Of The Time	Most Of The Time	Most Of The Time	All Of The Time	None Of The Time	Most Of The Time	None Of The Time	Most Of The Time	Most Of The Time	7	Strongly Agree	Strongly Disagree	Strongly Agree	Strongly Disagree	Strongly Agree	Strongly Disagree	Strongly Agree	Strongly Disagree	Strongly Disagree	Strongly Disagree	30	Disagree	Very Sure	Very Sure	Very Sure	Very Sure	Very Sure	Somewhat Sure	16
42	Urban	F	18 - 29 years old	No	Checked	Unchecked	Unchecked	Unchecked	Unchecked	Yes	No	some college	Unchecked	Unchecked	Unchecked	Unchecked	Unchecked	Checked	Democrat	Very Willing	All Of The Time	All Of The Time	Some Of The Time	All Of The Time	None Of The Time	Most Of The Time	Most Of The Time	Most Of The Time	Most Of The Time	7	Strongly Agree	Strongly Disagree	Strongly Agree	Strongly Disagree	Strongly Agree	Strongly Disagree	Strongly Disagree	Strongly Disagree	Strongly Disagree	Strongly Disagree	27	Disagree	Very Sure	Very Sure	Very Sure	Very Sure	Sure	Very Sure	17
44	Urban	F	30 - 39 years old	No	Checked	Unchecked	Unchecked	Unchecked	Unchecked	No	NA	college	Unchecked	Checked	Unchecked	Checked	Unchecked	Unchecked	Democrat	Somewhat willing/willing	Some Of The Time	All Of The Time	Some Of The Time	All Of The Time	None Of The Time	Most Of The Time	None Of The Time	Most Of The Time	Most Of The Time	7	Disagree	Strongly Agree	Strongly Disagree	Agree	Disagree	Strongly Disagree	Strongly Disagree	Disagree	Disagree	Disagree	12	Agree	Very Sure	Very Sure	Not At All Sure	Very Sure	Somewhat Sure	Not At All Sure	10
45	Urban	F	60 - 69 years old	No	Checked	Unchecked	Unchecked	Unchecked	Unchecked	No	NA	< high school/highschool	Unchecked	Unchecked	Unchecked	Unchecked	Unchecked	Checked	Democrat	Very Willing	All Of The Time	Most Of The Time	Most Of The Time	Most Of The Time	None Of The Time	Some Of The Time	None Of The Time	All Of The Time	None Of The Time	6	Strongly Agree	Strongly Disagree	Strongly Agree	Strongly Disagree	Strongly Agree	Agree	Agree	Strongly Disagree	Strongly Disagree	Strongly Disagree	27	Agree	Very Sure	Very Sure	Very Sure	Sure	Sure	Not At All Sure	13
46	Urban	M	40 - 49 years old	No	Checked	Unchecked	Unchecked	Unchecked	Unchecked	Yes	Yes	college	Unchecked	Checked	Unchecked	Unchecked	Unchecked	Unchecked	Democrat	Very Willing	All Of The Time	Most Of The Time	Most Of The Time	All Of The Time	None Of The Time	Some Of The Time	None Of The Time	Most Of The Time	Most Of The Time	7	Agree	Disagree	Agree	Disagree	Agree	Agree	Disagree	Disagree	Disagree	Disagree	18	Agree	Very Sure	Very Sure	Sure	Sure	Sure	Not At All Sure	12
47	Rural	F	60 - 69 years old	No	Checked	Unchecked	Unchecked	Unchecked	Unchecked	Yes	Yes	college	Unchecked	Checked	Unchecked	Unchecked	Unchecked	Unchecked	I prefer not to share	Very Willing	All Of The Time	All Of The Time	Some Of The Time	All Of The Time	None Of The Time	Some Of The Time	Some Of The Time	Most Of The Time	Most Of The Time	7	Strongly Agree	Strongly Disagree	Strongly Agree	Strongly Disagree	Strongly Agree	Strongly Disagree	Strongly Agree	Strongly Disagree	Strongly Disagree	Strongly Disagree	30	Disagree	Very Sure	Very Sure	Very Sure	Very Sure	Very Sure	Very Sure	18
48	Urban	F	60 - 69 years old	No	Checked	Unchecked	Unchecked	Unchecked	Unchecked	Yes	No	college	Unchecked	Unchecked	Unchecked	Checked	Unchecked	Unchecked	Democrat	Very Willing	All Of The Time	All Of The Time	Some Of The Time	All Of The Time	None Of The Time	Some Of The Time	None Of The Time	Most Of The Time	Most Of The Time	7	Strongly Agree	Strongly Disagree	Strongly Agree	Strongly Disagree	Strongly Agree	Disagree	Agree	Strongly Disagree	Strongly Disagree	Strongly Disagree	28	Agree	Very Sure	Very Sure	Very Sure	Very Sure	Very Sure	Somewhat Sure	16
49	Urban	F	70 - 79 years old	No	Checked	Unchecked	Unchecked	Unchecked	Unchecked	No	NA	college	Unchecked	Unchecked	Unchecked	Unchecked	Unchecked	Checked	Democrat	Very Willing	All Of The Time	All Of The Time	Most Of The Time	Most Of The Time	Most Of The Time	Most Of The Time	None Of The Time	Some Of The Time	Most Of The Time	7	Agree	Disagree	Strongly Agree	Strongly Disagree	Strongly Agree	Strongly Disagree	Agree	Strongly Disagree	Strongly Disagree	Strongly Disagree	27	Agree	Very Sure	Very Sure	Very Sure	Very Sure	Sure	Sure	16
50	Rural	M	60 - 69 years old	No	Checked	Unchecked	Unchecked	Unchecked	Unchecked	Yes	Yes	college	Unchecked	Unchecked	Unchecked	Unchecked	Unchecked	Checked	Republican	Not at all willing	None Of The Time	Some Of The Time	None Of The Time	None Of The Time	None Of The Time	None Of The Time	None Of The Time	None Of The Time	None Of The Time	1	Strongly Disagree	Agree	Strongly Disagree	Agree	Strongly Disagree	Strongly Disagree	Strongly Disagree	Strongly Disagree	Strongly Disagree	Strongly Disagree	14	Strongly Disagree	NA	NA	NA	NA	NA	NA	NA
52	Rural	F	50 - 59 years old	No	Checked	Unchecked	Unchecked	Unchecked	Unchecked	Yes	Yes	some college	Unchecked	Unchecked	Unchecked	Unchecked	Unchecked	Checked	Independent	Very Willing	All Of The Time	All Of The Time	Most Of The Time	All Of The Time	All Of The Time	Most Of The Time	Some Of The Time	All Of The Time	Most Of The Time	7	Agree	Agree	Agree	Disagree	Agree	Strongly Disagree	Agree	NA	Strongly Disagree	Strongly Disagree	NA	Agree	Sure	Sure	Sure	Sure	Somewhat Sure	Sure	11
53	Rural	F	60 - 69 years old	No	Checked	Unchecked	Unchecked	Unchecked	Unchecked	No	NA	college	Unchecked	Checked	Unchecked	Unchecked	Unchecked	Unchecked	Democrat	Very Willing	All Of The Time	Most Of The Time	Most Of The Time	All Of The Time	None Of The Time	Some Of The Time	None Of The Time	All Of The Time	Most Of The Time	7	Strongly Agree	Strongly Disagree	Strongly Agree	Strongly Disagree	Strongly Agree	Agree	Strongly Agree	Strongly Disagree	Strongly Disagree	Strongly Disagree	28	Agree	Very Sure	Very Sure	Very Sure	Very Sure	Very Sure	Sure	17
54	Rural	M	40 - 49 years old	No	Checked	Unchecked	Unchecked	Unchecked	Unchecked	Yes	Yes	some college	Unchecked	Checked	Unchecked	Unchecked	Unchecked	Unchecked	Democrat	Very Willing	All Of The Time	All Of The Time	Most Of The Time	All Of The Time	All Of The Time	Most Of The Time	None Of The Time	Most Of The Time	Some Of The Time	7	Agree	Strongly Disagree	Strongly Agree	Strongly Disagree	Strongly Agree	Disagree	Agree	Strongly Disagree	Strongly Disagree	Strongly Disagree	27	Agree	Very Sure	Very Sure	Very Sure	Very Sure	Very Sure	Somewhat Sure	16
55	Urban	F	40 - 49 years old	Yes	Checked	Unchecked	Unchecked	Unchecked	Unchecked	Yes	No	college	Unchecked	Checked	Unchecked	Unchecked	Unchecked	Unchecked	Democrat	Very Willing	All Of The Time	All Of The Time	Most Of The Time	All Of The Time	None Of The Time	Some Of The Time	None Of The Time	Most Of The Time	Most Of The Time	7	Strongly Agree	Strongly Disagree	Strongly Agree	Strongly Disagree	Strongly Agree	Disagree	Agree	Strongly Disagree	Strongly Disagree	Strongly Disagree	28	Strongly Agree	Very Sure	Very Sure	Very Sure	Very Sure	Very Sure	Somewhat Sure	16
57	Rural	other	30 - 39 years old	No	Checked	Unchecked	Unchecked	Unchecked	Unchecked	Yes	Yes	college	Unchecked	Unchecked	Unchecked	Unchecked	Unchecked	Checked	Republican	Somewhat willing/willing	Some Of The Time	Some Of The Time	Some Of The Time	Some Of The Time	Some Of The Time	Some Of The Time	None Of The Time	Some Of The Time	Some Of The Time	7	Agree	Agree	Disagree	Agree	Agree	Disagree	Disagree	Disagree	Disagree	Disagree	16	Disagree	Sure	Sure	Somewhat Sure	Sure	Not At All Sure	Somewhat Sure	8
58	Urban	F	30 - 39 years old	No	Checked	Unchecked	Unchecked	Unchecked	Unchecked	Yes	No	some college	Unchecked	Unchecked	Unchecked	Unchecked	Unchecked	Checked	Something else	Very Willing	All Of The Time	Most Of The Time	Most Of The Time	All Of The Time	None Of The Time	Most Of The Time	None Of The Time	Most Of The Time	Most Of The Time	7	Strongly Agree	Disagree	Agree	Strongly Disagree	Strongly Agree	Disagree	Agree	Strongly Disagree	Strongly Disagree	Strongly Disagree	26	Agree	Very Sure	Very Sure	Very Sure	Not At All Sure	Very Sure	Somewhat Sure	13
59	Urban	F	60 - 69 years old	No	Checked	Unchecked	Unchecked	Unchecked	Unchecked	No	NA	college	Unchecked	Unchecked	Unchecked	Unchecked	Unchecked	Checked	Democrat	Very Willing	All Of The Time	All Of The Time	Most Of The Time	All Of The Time	None Of The Time	Most Of The Time	None Of The Time	Most Of The Time	Most Of The Time	7	Agree	Strongly Disagree	Strongly Agree	Strongly Disagree	Strongly Agree	Strongly Disagree	Strongly Disagree	Strongly Disagree	Strongly Disagree	Strongly Disagree	26	Agree	Very Sure	Very Sure	Very Sure	Very Sure	Very Sure	Somewhat Sure	16
61	Rural	F	60 - 69 years old	No	Checked	Unchecked	Unchecked	Unchecked	Unchecked	Yes	Yes	college	Unchecked	Unchecked	Unchecked	Unchecked	Unchecked	Checked	Independent	Very Willing	All Of The Time	All Of The Time	Most Of The Time	All Of The Time	None Of The Time	Most Of The Time	None Of The Time	Most Of The Time	Some Of The Time	7	Strongly Agree	Strongly Disagree	Strongly Agree	Strongly Disagree	Strongly Agree	Strongly Disagree	Strongly Disagree	Strongly Disagree	Strongly Disagree	Strongly Disagree	27	Strongly Agree	Very Sure	Very Sure	Very Sure	Very Sure	Very Sure	Somewhat Sure	16
62	Urban	F	50 - 59 years old	No	Checked	Unchecked	Unchecked	Unchecked	Unchecked	Yes	No	college	Unchecked	Unchecked	Unchecked	Unchecked	Unchecked	Checked	Democrat	Very Willing	All Of The Time	All Of The Time	All Of The Time	All Of The Time	None Of The Time	Most Of The Time	None Of The Time	All Of The Time	Most Of The Time	7	Strongly Agree	Strongly Disagree	Strongly Agree	Strongly Disagree	Strongly Agree	Strongly Disagree	Strongly Agree	Strongly Disagree	Strongly Disagree	Strongly Disagree	30	Strongly Agree	Very Sure	Very Sure	Very Sure	Very Sure	Very Sure	Very Sure	18
63	Rural	M	70 - 79 years old	No	Checked	Unchecked	Unchecked	Unchecked	Unchecked	Yes	No	college	Unchecked	Checked	Unchecked	Unchecked	Unchecked	Unchecked	Democrat	Very Willing	Most Of The Time	Some Of The Time	Most Of The Time	All Of The Time	None Of The Time	Some Of The Time	None Of The Time	Most Of The Time	Most Of The Time	7	Agree	Strongly Agree	Strongly Agree	Strongly Disagree	Strongly Agree	Disagree	Agree	Strongly Disagree	Strongly Disagree	Strongly Disagree	24	Disagree	Very Sure	Very Sure	Very Sure	Very Sure	Very Sure	Very Sure	18
64	Rural	F	30 - 39 years old	No	Checked	Unchecked	Unchecked	Unchecked	Unchecked	Yes	No	college	Unchecked	Unchecked	Unchecked	Unchecked	Unchecked	Unchecked	I prefer not to share	Very Willing	Most Of The Time	Most Of The Time	Some Of The Time	All Of The Time	None Of The Time	Most Of The Time	None Of The Time	Most Of The Time	Most Of The Time	7	Strongly Agree	Strongly Disagree	Strongly Agree	Strongly Disagree	Strongly Agree	Strongly Disagree	Strongly Agree	Strongly Disagree	Strongly Disagree	Strongly Disagree	30	Agree	Very Sure	Very Sure	Very Sure	Very Sure	Very Sure	Somewhat Sure	16
65	Urban	F	60 - 69 years old	No	Checked	Unchecked	Unchecked	Unchecked	Unchecked	Yes	Yes	college	Unchecked	Checked	Unchecked	Unchecked	Unchecked	Unchecked	Democrat	Very Willing	All Of The Time	All Of The Time	Most Of The Time	All Of The Time	None Of The Time	Most Of The Time	Some Of The Time	Most Of The Time	Some Of The Time	7	Strongly Agree	Strongly Agree	Strongly Agree	Strongly Disagree	Strongly Agree	Agree	Strongly Agree	Strongly Disagree	Strongly Disagree	Strongly Disagree	25	Agree	Very Sure	Very Sure	Very Sure	Very Sure	Very Sure	Very Sure	18
66	Rural	F	40 - 49 years old	No	Checked	Unchecked	Unchecked	Unchecked	Unchecked	Yes	No	college	Unchecked	Unchecked	Unchecked	Unchecked	Unchecked	Checked	Democrat	Somewhat willing/willing	Most Of The Time	Most Of The Time	Some Of The Time	All Of The Time	None Of The Time	Some Of The Time	None Of The Time	Most Of The Time	Some Of The Time	7	Strongly Agree	Strongly Disagree	Agree	Disagree	Agree	Agree	Disagree	Disagree	Disagree	Disagree	20	Agree	Very Sure	Very Sure	Sure	Very Sure	NA	Sure	NA
67	Rural	M	18 - 29 years old	No	Checked	Unchecked	Unchecked	Unchecked	Unchecked	Yes	Yes	college	Unchecked	Unchecked	Checked	Unchecked	Unchecked	Unchecked	Democrat	Very Willing	All Of The Time	All Of The Time	Most Of The Time	All Of The Time	None Of The Time	Some Of The Time	None Of The Time	Most Of The Time	Most Of The Time	7	Strongly Agree	Disagree	Strongly Agree	Strongly Disagree	Agree	Strongly Agree	Disagree	Strongly Disagree	Strongly Disagree	Strongly Disagree	23	Agree	Very Sure	Very Sure	Very Sure	Very Sure	Very Sure	Not At All Sure	15
68	Urban	M	18 - 29 years old	No	Checked	Unchecked	Unchecked	Unchecked	Unchecked	Yes	Yes	college	Unchecked	Unchecked	Unchecked	Unchecked	Unchecked	Checked	Democrat	Very Willing	Most Of The Time	All Of The Time	NA	All Of The Time	None Of The Time	Most Of The Time	None Of The Time	Most Of The Time	Most Of The Time	NA	Strongly Agree	Disagree	Agree	Strongly Disagree	Strongly Agree	Disagree	Agree	Strongly Disagree	Strongly Disagree	Disagree	25	Strongly Agree	Very Sure	Very Sure	Very Sure	Very Sure	Very Sure	Sure	17
69	Rural	F	18 - 29 years old	No	Checked	Unchecked	Unchecked	Unchecked	Unchecked	Yes	Yes	college	Unchecked	Unchecked	Unchecked	Unchecked	Unchecked	Checked	Democrat	Very Willing	All Of The Time	All Of The Time	All Of The Time	All Of The Time	None Of The Time	Some Of The Time	None Of The Time	All Of The Time	Some Of The Time	7	Strongly Agree	Disagree	Strongly Agree	Strongly Disagree	Strongly Agree	Strongly Disagree	Strongly Agree	Strongly Disagree	Strongly Disagree	Strongly Disagree	29	Strongly Agree	Very Sure	Very Sure	Very Sure	Very Sure	Very Sure	Sure	17
70	Rural	F	60 - 69 years old	No	Checked	Unchecked	Unchecked	Unchecked	Unchecked	Yes	Yes	college	Unchecked	Unchecked	Unchecked	Unchecked	Unchecked	Checked	Democrat	Very Willing	All Of The Time	Most Of The Time	Some Of The Time	Most Of The Time	Most Of The Time	Some Of The Time	None Of The Time	Most Of The Time	Some Of The Time	7	Strongly Agree	Disagree	Strongly Agree	Strongly Disagree	Strongly Agree	Disagree	Agree	Strongly Disagree	Strongly Disagree	Strongly Disagree	27	Agree	Very Sure	Very Sure	Sure	Very Sure	Sure	Somewhat Sure	14
71	Rural	F	40 - 49 years old	No	Checked	Unchecked	Unchecked	Unchecked	Unchecked	Yes	Yes	college	Unchecked	Unchecked	Unchecked	Checked	Unchecked	Unchecked	Democrat	Very Willing	All Of The Time	All Of The Time	Most Of The Time	All Of The Time	None Of The Time	Some Of The Time	None Of The Time	Most Of The Time	Some Of The Time	7	Strongly Agree	Disagree	Strongly Agree	Strongly Disagree	Strongly Agree	Disagree	Agree	Disagree	Disagree	Disagree	24	Agree	Very Sure	Very Sure	Very Sure	Very Sure	Very Sure	Very Sure	18
72	Rural	F	30 - 39 years old	No	Checked	Unchecked	Unchecked	Unchecked	Unchecked	Yes	No	college	Unchecked	Unchecked	Unchecked	Unchecked	Unchecked	Checked	Democrat	Very Willing	All Of The Time	All Of The Time	Most Of The Time	All Of The Time	None Of The Time	Most Of The Time	None Of The Time	Most Of The Time	Most Of The Time	7	Strongly Agree	Disagree	Strongly Agree	Strongly Disagree	Strongly Agree	Disagree	Strongly Agree	Strongly Disagree	Strongly Disagree	Disagree	27	Agree	Very Sure	Very Sure	Very Sure	Very Sure	Very Sure	Somewhat Sure	16
73	Rural	F	50 - 59 years old	No	Checked	Unchecked	Unchecked	Unchecked	Unchecked	Yes	Yes	some college	Unchecked	Unchecked	Unchecked	Unchecked	Unchecked	Checked	Independent	Very Willing	All Of The Time	All Of The Time	Most Of The Time	All Of The Time	Most Of The Time	Most Of The Time	Some Of The Time	All Of The Time	Most Of The Time	7	Strongly Agree	NA	Strongly Agree	NA	Strongly Agree	NA	Strongly Agree	NA	NA	NA	NA	Agree	Very Sure	Very Sure	Very Sure	Very Sure	Very Sure	Very Sure	18
74	Urban	F	40 - 49 years old	No	Checked	Unchecked	Unchecked	Unchecked	Unchecked	Yes	Yes	college	Unchecked	Unchecked	Unchecked	Unchecked	Unchecked	Checked	Democrat	Very Willing	All Of The Time	All Of The Time	All Of The Time	All Of The Time	None Of The Time	Most Of The Time	Some Of The Time	All Of The Time	Most Of The Time	7	Strongly Agree	Strongly Disagree	Strongly Agree	Strongly Disagree	Strongly Agree	Strongly Disagree	Strongly Disagree	Strongly Disagree	Strongly Disagree	Strongly Disagree	27	Strongly Agree	Very Sure	Very Sure	Very Sure	Very Sure	Very Sure	Very Sure	18
75	Urban	M	50 - 59 years old	No	Unchecked	Unchecked	Unchecked	Checked	Unchecked	Yes	Yes	college	Unchecked	Unchecked	Unchecked	Unchecked	Unchecked	Checked	Democrat	Very Willing	All Of The Time	All Of The Time	Most Of The Time	All Of The Time	Most Of The Time	All Of The Time	Most Of The Time	All Of The Time	Most Of The Time	7	Agree	Strongly Agree	Strongly Agree	Strongly Disagree	Strongly Agree	Strongly Disagree	Strongly Disagree	Strongly Disagree	Strongly Disagree	Disagree	22	Strongly Agree	Very Sure	Very Sure	Very Sure	Very Sure	Very Sure	Sure	17
76	Rural	F	50 - 59 years old	No	Checked	Unchecked	Unchecked	Unchecked	Unchecked	Yes	Yes	some college	Unchecked	Checked	Unchecked	Checked	Unchecked	Unchecked	Independent	Very Willing	All Of The Time	All Of The Time	All Of The Time	All Of The Time	Some Of The Time	Most Of The Time	None Of The Time	Most Of The Time	Some Of The Time	7	Agree	Disagree	Agree	Disagree	Agree	Disagree	Agree	Disagree	Disagree	Disagree	20	Agree	Very Sure	Very Sure	Very Sure	Very Sure	Sure	Somewhat Sure	15
77	Rural	other	18 - 29 years old	No	Checked	Unchecked	Unchecked	Unchecked	Unchecked	Yes	Yes	some college	Unchecked	Unchecked	Unchecked	Unchecked	Unchecked	Checked	Something else	Very Willing	Most Of The Time	Most Of The Time	Some Of The Time	All Of The Time	None Of The Time	Most Of The Time	None Of The Time	Some Of The Time	Most Of The Time	7	Agree	NA	Strongly Agree	Disagree	Strongly Agree	Strongly Disagree	Agree	Strongly Disagree	Disagree	Disagree	NA	Disagree	Very Sure	Very Sure	Very Sure	Very Sure	Very Sure	Not At All Sure	15
78	Rural	F	40 - 49 years old	No	Checked	Unchecked	Unchecked	Unchecked	Unchecked	Yes	Yes	college	Unchecked	Unchecked	Unchecked	Unchecked	Unchecked	Checked	Democrat	Somewhat willing/willing	Most Of The Time	Most Of The Time	Most Of The Time	Most Of The Time	None Of The Time	Most Of The Time	Some Of The Time	Most Of The Time	Most Of The Time	7	Agree	Disagree	Agree	Disagree	Strongly Agree	Agree	Agree	Disagree	Disagree	Disagree	20	Disagree	Very Sure	Very Sure	Somewhat Sure	Very Sure	Very Sure	Somewhat Sure	14
80	Rural	M	60 - 69 years old	No	Checked	Unchecked	Unchecked	Unchecked	Unchecked	Yes	Yes	college	Unchecked	Unchecked	Unchecked	Checked	Unchecked	Unchecked	Democrat	Very Willing	All Of The Time	Most Of The Time	Most Of The Time	All Of The Time	None Of The Time	Some Of The Time	None Of The Time	Most Of The Time	Most Of The Time	7	Strongly Agree	Disagree	Strongly Agree	Strongly Disagree	Strongly Agree	Agree	Agree	Strongly Disagree	Strongly Disagree	Strongly Disagree	26	Agree	Very Sure	Very Sure	Very Sure	Not At All Sure	Very Sure	Somewhat Sure	13
81	Rural	F	50 - 59 years old	No	Checked	Unchecked	Unchecked	Unchecked	Unchecked	Yes	Yes	college	Unchecked	Unchecked	Unchecked	Unchecked	Unchecked	Checked	Democrat	Very Willing	All Of The Time	Most Of The Time	Most Of The Time	All Of The Time	None Of The Time	Most Of The Time	Some Of The Time	Most Of The Time	Most Of The Time	7	Strongly Agree	Strongly Disagree	Strongly Agree	Strongly Disagree	Strongly Agree	Strongly Disagree	Strongly Agree	Strongly Disagree	Strongly Disagree	Strongly Disagree	30	Disagree	Very Sure	Very Sure	Very Sure	Very Sure	Very Sure	Somewhat Sure	16
82	Rural	M	60 - 69 years old	No	Checked	Unchecked	Unchecked	Unchecked	Unchecked	Yes	No	college	Unchecked	Unchecked	Unchecked	Unchecked	Unchecked	Checked	I prefer not to share	Very Willing	All Of The Time	Most Of The Time	Most Of The Time	Most Of The Time	None Of The Time	Some Of The Time	None Of The Time	Most Of The Time	Some Of The Time	7	Strongly Agree	Disagree	Agree	Strongly Disagree	Strongly Agree	Disagree	Agree	Disagree	Disagree	Disagree	23	Disagree	Very Sure	Very Sure	Very Sure	Very Sure	Very Sure	Sure	17
84	Rural	F	40 - 49 years old	No	Checked	Unchecked	Unchecked	Unchecked	Unchecked	Yes	Yes	college	Unchecked	Unchecked	Unchecked	Unchecked	Unchecked	Checked	Democrat	Very Willing	All Of The Time	Most Of The Time	Most Of The Time	All Of The Time	Some Of The Time	Some Of The Time	None Of The Time	Some Of The Time	Some Of The Time	7	Strongly Agree	Strongly Disagree	Strongly Agree	Strongly Disagree	Strongly Agree	Disagree	Strongly Agree	Strongly Disagree	Strongly Disagree	Disagree	28	Disagree	Very Sure	Very Sure	Very Sure	Very Sure	Very Sure	Somewhat Sure	16
86	Rural	other	18 - 29 years old	No	Checked	Unchecked	Unchecked	Unchecked	Unchecked	Yes	Yes	< high school/highschool	Unchecked	Checked	Unchecked	Unchecked	Unchecked	Unchecked	Something else	Very Willing	All Of The Time	All Of The Time	All Of The Time	All Of The Time	None Of The Time	Most Of The Time	None Of The Time	All Of The Time	All Of The Time	7	Strongly Agree	Strongly Disagree	Strongly Agree	Strongly Disagree	Strongly Agree	Strongly Disagree	Strongly Agree	Strongly Disagree	Strongly Disagree	Strongly Disagree	30	Strongly Disagree	Very Sure	Very Sure	Very Sure	Very Sure	Very Sure	Very Sure	18
87	Rural	F	50 - 59 years old	No	Checked	Unchecked	Unchecked	Unchecked	Unchecked	Yes	Yes	college	Unchecked	Unchecked	Unchecked	Unchecked	Unchecked	Checked	Independent	Very Willing	All Of The Time	All Of The Time	Most Of The Time	All Of The Time	Some Of The Time	Most Of The Time	None Of The Time	Most Of The Time	Most Of The Time	7	Strongly Agree	Disagree	Agree	Strongly Disagree	Agree	Strongly Disagree	Agree	Strongly Disagree	Strongly Disagree	Strongly Disagree	26	Strongly Agree	Very Sure	Very Sure	Very Sure	Very Sure	Very Sure	Somewhat Sure	16
88	Rural	F	40 - 49 years old	No	Checked	Unchecked	Unchecked	Unchecked	Unchecked	Yes	No	college	Unchecked	Unchecked	Unchecked	Unchecked	Unchecked	Checked	I prefer not to share	Very Willing	All Of The Time	All Of The Time	All Of The Time	All Of The Time	All Of The Time	All Of The Time	None Of The Time	All Of The Time	Most Of The Time	7	Agree	Disagree	Strongly Agree	Strongly Disagree	Strongly Agree	Agree	Strongly Agree	Strongly Disagree	Strongly Disagree	Strongly Disagree	26	Disagree	Very Sure	Very Sure	Very Sure	Very Sure	Very Sure	Not At All Sure	15
89	Rural	F	50 - 59 years old	No	Checked	Unchecked	Unchecked	Unchecked	Unchecked	Yes	Yes	some college	Unchecked	Checked	Unchecked	Unchecked	Unchecked	Unchecked	Democrat	Very Willing	All Of The Time	All Of The Time	Some Of The Time	All Of The Time	None Of The Time	Most Of The Time	None Of The Time	Most Of The Time	Some Of The Time	7	Agree	Agree	Agree	Strongly Disagree	Strongly Agree	Agree	Agree	Strongly Disagree	Strongly Disagree	Strongly Disagree	23	Agree	Very Sure	Very Sure	Very Sure	Very Sure	Very Sure	Not At All Sure	15
90	Urban	F	50 - 59 years old	No	Checked	Unchecked	Unchecked	Unchecked	Unchecked	Yes	Yes	college	Unchecked	Checked	Unchecked	Unchecked	Unchecked	Unchecked	Democrat	Very Willing	All Of The Time	Most Of The Time	Most Of The Time	All Of The Time	None Of The Time	Most Of The Time	None Of The Time	Most Of The Time	Most Of The Time	7	NA	Strongly Disagree	Strongly Agree	Strongly Disagree	Strongly Agree	Disagree	Agree	Strongly Disagree	Strongly Disagree	Strongly Disagree	NA	Agree	Very Sure	Very Sure	Very Sure	Very Sure	Very Sure	Very Sure	18
91	Urban	F	60 - 69 years old	No	Checked	Unchecked	Unchecked	Unchecked	Unchecked	Yes	Yes	some college	Unchecked	Unchecked	Unchecked	Checked	Unchecked	Unchecked	Democrat	Very Willing	All Of The Time	All Of The Time	Most Of The Time	All Of The Time	Some Of The Time	Most Of The Time	Some Of The Time	All Of The Time	Most Of The Time	7	Strongly Disagree	NA	Strongly Disagree	NA	Strongly Disagree	NA	Strongly Disagree	NA	NA	NA	NA	Agree	Very Sure	Very Sure	Very Sure	Very Sure	Very Sure	Not At All Sure	15
92	Rural	F	50 - 59 years old	No	Checked	Unchecked	Unchecked	Unchecked	Unchecked	Yes	Yes	college	Unchecked	Unchecked	Unchecked	Unchecked	Unchecked	Checked	Something else	Very Willing	All Of The Time	All Of The Time	Most Of The Time	All Of The Time	Some Of The Time	Most Of The Time	None Of The Time	All Of The Time	Some Of The Time	7	Strongly Agree	Strongly Agree	Strongly Agree	Strongly Disagree	Strongly Agree	Agree	Strongly Agree	Strongly Disagree	Strongly Disagree	Strongly Disagree	25	Agree	Very Sure	Very Sure	Very Sure	Not At All Sure	Very Sure	Not At All Sure	12
93	Urban	M	70 - 79 years old	No	Checked	Unchecked	Unchecked	Unchecked	Unchecked	No	NA	college	Unchecked	Unchecked	Unchecked	Unchecked	Unchecked	Checked	Democrat	Very Willing	All Of The Time	Most Of The Time	Most Of The Time	All Of The Time	None Of The Time	None Of The Time	None Of The Time	Most Of The Time	Most Of The Time	6	Agree	Disagree	Agree	Strongly Disagree	Agree	Disagree	Agree	Strongly Disagree	Disagree	Strongly Disagree	23	Agree	Sure	Sure	Sure	Sure	Sure	Sure	12
94	Urban	F	30 - 39 years old	Yes	Checked	Unchecked	Unchecked	Unchecked	Unchecked	Yes	Yes	college	Unchecked	Unchecked	Unchecked	Checked	Unchecked	Unchecked	Democrat	Very Willing	All Of The Time	Most Of The Time	Most Of The Time	Some Of The Time	Some Of The Time	Most Of The Time	None Of The Time	Most Of The Time	Most Of The Time	7	Strongly Agree	Strongly Disagree	Strongly Agree	Strongly Disagree	Strongly Agree	Disagree	Strongly Agree	Strongly Disagree	Strongly Disagree	Strongly Disagree	29	Strongly Agree	Very Sure	Very Sure	Very Sure	Very Sure	Very Sure	Very Sure	18
95	Urban	F	18 - 29 years old	No	Checked	Unchecked	Unchecked	Unchecked	Unchecked	Yes	No	college	Unchecked	Unchecked	Unchecked	Unchecked	Unchecked	Checked	Democrat	Very Willing	All Of The Time	All Of The Time	Most Of The Time	All Of The Time	All Of The Time	None Of The Time	Some Of The Time	All Of The Time	Most Of The Time	6	Strongly Agree	Disagree	Strongly Agree	Strongly Disagree	Strongly Agree	Strongly Disagree	Strongly Agree	Strongly Disagree	Strongly Disagree	Strongly Disagree	29	Agree	Very Sure	Very Sure	Very Sure	Very Sure	Very Sure	Somewhat Sure	16
96	Rural	F	40 - 49 years old	No	Checked	Unchecked	Unchecked	Unchecked	Unchecked	Yes	Yes	some college	Unchecked	Unchecked	Unchecked	Unchecked	Unchecked	Checked	Democrat	Very Willing	All Of The Time	All Of The Time	Some Of The Time	All Of The Time	Some Of The Time	Most Of The Time	None Of The Time	All Of The Time	All Of The Time	7	Strongly Agree	Disagree	Agree	Disagree	Agree	Strongly Disagree	Agree	Strongly Disagree	Strongly Disagree	Strongly Disagree	25	Disagree	Very Sure	Very Sure	Very Sure	Very Sure	Very Sure	Not At All Sure	15
97	Urban	M	40 - 49 years old	No	Checked	Unchecked	Unchecked	Unchecked	Unchecked	Yes	Yes	college	Unchecked	Unchecked	Checked	Unchecked	Unchecked	Unchecked	Democrat	Very Willing	All Of The Time	Most Of The Time	Most Of The Time	Some Of The Time	Some Of The Time	Most Of The Time	None Of The Time	Most Of The Time	Some Of The Time	7	Strongly Agree	Strongly Disagree	Strongly Agree	Strongly Disagree	Strongly Agree	Agree	Agree	Disagree	Disagree	Disagree	24	Agree	Very Sure	Very Sure	Sure	Very Sure	Sure	Not At All Sure	13
98	Urban	F	50 - 59 years old	No	Checked	Unchecked	Unchecked	Unchecked	Unchecked	Yes	Yes	some college	Unchecked	Unchecked	Unchecked	Unchecked	Unchecked	Checked	Something else	Very Willing	All Of The Time	All Of The Time	Some Of The Time	All Of The Time	All Of The Time	All Of The Time	Some Of The Time	All Of The Time	Most Of The Time	7	Strongly Agree	Disagree	Strongly Agree	Strongly Disagree	Strongly Agree	Disagree	Strongly Agree	Strongly Disagree	Strongly Disagree	Strongly Disagree	28	Strongly Agree	Very Sure	Very Sure	Very Sure	Very Sure	Very Sure	Very Sure	18
99	Urban	F	30 - 39 years old	No	Checked	Unchecked	Unchecked	Unchecked	Unchecked	Yes	Yes	college	Unchecked	Unchecked	Unchecked	Unchecked	Checked	Unchecked	Something else	Somewhat willing/willing	All Of The Time	All Of The Time	All Of The Time	All Of The Time	Some Of The Time	All Of The Time	None Of The Time	All Of The Time	Most Of The Time	7	Disagree	Strongly Agree	Strongly Disagree	Agree	Disagree	Strongly Disagree	Strongly Disagree	Strongly Disagree	Strongly Disagree	Strongly Disagree	15	Disagree	Very Sure	Very Sure	Very Sure	Very Sure	Very Sure	Not At All Sure	15
100	Rural	F	40 - 49 years old	No	Checked	Unchecked	Unchecked	Unchecked	Unchecked	Yes	Yes	college	Unchecked	Unchecked	Unchecked	Unchecked	Unchecked	Checked	Democrat	Somewhat willing/willing	All Of The Time	All Of The Time	All Of The Time	All Of The Time	All Of The Time	Most Of The Time	Some Of The Time	Most Of The Time	Some Of The Time	7	Strongly Agree	Disagree	Strongly Agree	Strongly Disagree	Agree	Disagree	Agree	Disagree	Disagree	Strongly Disagree	24	Disagree	Very Sure	Very Sure	Very Sure	Very Sure	Very Sure	Very Sure	18
101	Urban	F	18 - 29 years old	No	Checked	Unchecked	Unchecked	Unchecked	Unchecked	Yes	No	college	Unchecked	Unchecked	Unchecked	Unchecked	Checked	Checked	Democrat	Somewhat willing/willing	Most Of The Time	All Of The Time	Most Of The Time	All Of The Time	Most Of The Time	Most Of The Time	None Of The Time	Most Of The Time	Some Of The Time	7	Strongly Agree	Disagree	Strongly Agree	Strongly Disagree	Agree	Agree	Agree	Disagree	Strongly Disagree	Strongly Disagree	24	Agree	Very Sure	Very Sure	Very Sure	Very Sure	Very Sure	Not At All Sure	15
102	Rural	M	40 - 49 years old	No	Checked	Unchecked	Unchecked	Unchecked	Unchecked	Yes	No	college	Unchecked	Unchecked	Unchecked	Unchecked	Unchecked	Checked	Something else	Very Willing	All Of The Time	All Of The Time	Some Of The Time	All Of The Time	None Of The Time	Some Of The Time	None Of The Time	Most Of The Time	Most Of The Time	7	Strongly Agree	Agree	Strongly Agree	Strongly Disagree	Strongly Agree	Strongly Disagree	Agree	Strongly Disagree	Strongly Disagree	Strongly Disagree	27	Disagree	Very Sure	Very Sure	Very Sure	Very Sure	Very Sure	Very Sure	18
103	Urban	other	40 - 49 years old	No	Checked	Unchecked	Unchecked	Unchecked	Unchecked	Yes	Yes	college	Unchecked	Checked	Unchecked	Unchecked	Unchecked	Unchecked	I prefer not to share	Very Willing	All Of The Time	Most Of The Time	Most Of The Time	All Of The Time	All Of The Time	Some Of The Time	None Of The Time	Most Of The Time	Some Of The Time	7	Agree	Disagree	Agree	Strongly Disagree	Strongly Agree	Agree	Agree	Strongly Disagree	Agree	Disagree	21	Agree	Very Sure	Very Sure	Sure	Very Sure	Very Sure	Somewhat Sure	15
104	Urban	F	40 - 49 years old	No	Checked	Unchecked	Unchecked	Unchecked	Unchecked	Yes	No	college	Unchecked	Unchecked	Unchecked	Unchecked	Checked	Unchecked	Democrat	Very Willing	All Of The Time	All Of The Time	All Of The Time	All Of The Time	All Of The Time	Most Of The Time	None Of The Time	Some Of The Time	Some Of The Time	7	Strongly Agree	Strongly Disagree	Strongly Agree	Strongly Disagree	Strongly Agree	Agree	Agree	Strongly Disagree	Strongly Disagree	Strongly Disagree	27	Agree	Sure	Sure	Sure	Sure	Sure	Not At All Sure	10
105	Urban	F	70 - 79 years old	No	Checked	Unchecked	Unchecked	Unchecked	Unchecked	No	NA	college	Unchecked	Unchecked	Unchecked	Unchecked	Unchecked	Checked	Democrat	Very Willing	All Of The Time	All Of The Time	Most Of The Time	All Of The Time	None Of The Time	Some Of The Time	None Of The Time	Most Of The Time	Most Of The Time	7	Strongly Agree	Strongly Disagree	Strongly Agree	Strongly Disagree	Strongly Agree	Strongly Disagree	NA	Strongly Disagree	Strongly Disagree	Strongly Disagree	NA	Agree	Very Sure	Very Sure	Very Sure	NA	Very Sure	Somewhat Sure	NA
107	Urban	F	50 - 59 years old	No	Checked	Unchecked	Unchecked	Unchecked	Unchecked	Yes	No	college	Unchecked	Checked	Unchecked	Unchecked	Unchecked	Unchecked	Democrat	Very Willing	All Of The Time	All Of The Time	Most Of The Time	All Of The Time	None Of The Time	Most Of The Time	None Of The Time	Most Of The Time	Some Of The Time	7	Strongly Agree	Strongly Disagree	Strongly Agree	Strongly Disagree	Strongly Agree	Agree	Agree	Strongly Disagree	Strongly Disagree	Strongly Disagree	27	Agree	Very Sure	Very Sure	Very Sure	Very Sure	Very Sure	Not At All Sure	15
108	Urban	F	18 - 29 years old	No	Checked	Unchecked	Unchecked	Unchecked	Unchecked	No	NA	some college	Unchecked	Unchecked	Checked	Checked	Unchecked	Unchecked	Democrat	Very Willing	All Of The Time	All Of The Time	Some Of The Time	All Of The Time	None Of The Time	Some Of The Time	None Of The Time	Some Of The Time	Some Of The Time	7	Strongly Agree	Disagree	Strongly Agree	Strongly Disagree	Strongly Agree	Strongly Disagree	Disagree	Strongly Disagree	Strongly Disagree	Strongly Disagree	27	Agree	Very Sure	Very Sure	Somewhat Sure	Very Sure	Very Sure	Somewhat Sure	14
109	Urban	F	50 - 59 years old	No	Checked	Unchecked	Unchecked	Unchecked	Unchecked	Yes	No	college	Unchecked	Unchecked	Unchecked	Unchecked	Unchecked	Checked	Something else	Very Willing	All Of The Time	All Of The Time	Some Of The Time	All Of The Time	Most Of The Time	Some Of The Time	None Of The Time	Most Of The Time	Most Of The Time	7	Strongly Agree	Strongly Disagree	Strongly Agree	Strongly Disagree	Strongly Agree	Strongly Disagree	Disagree	Strongly Disagree	Strongly Disagree	Strongly Disagree	28	Agree	Very Sure	Very Sure	Very Sure	Somewhat Sure	Very Sure	Sure	15
110	Urban	F	18 - 29 years old	No	Checked	Checked	Unchecked	Unchecked	Unchecked	Yes	Yes	college	Unchecked	Unchecked	Checked	Unchecked	Unchecked	Unchecked	Democrat	Very Willing	All Of The Time	Most Of The Time	Some Of The Time	All Of The Time	None Of The Time	Some Of The Time	None Of The Time	Some Of The Time	Most Of The Time	7	Agree	Disagree	Agree	Strongly Disagree	Strongly Agree	Agree	Agree	Strongly Disagree	Disagree	Strongly Disagree	23	Agree	Very Sure	Very Sure	Very Sure	Very Sure	Very Sure	Somewhat Sure	16
111	Urban	F	18 - 29 years old	No	Checked	Unchecked	Unchecked	Unchecked	Unchecked	Yes	Yes	college	Unchecked	Unchecked	Unchecked	Unchecked	Unchecked	Checked	Democrat	Very Willing	All Of The Time	All Of The Time	Most Of The Time	All Of The Time	None Of The Time	All Of The Time	None Of The Time	All Of The Time	Most Of The Time	7	Strongly Agree	Strongly Disagree	Strongly Agree	Strongly Disagree	Strongly Agree	Strongly Disagree	Strongly Agree	Strongly Disagree	Strongly Disagree	Strongly Disagree	30	Strongly Agree	Very Sure	Very Sure	Very Sure	Very Sure	Very Sure	Very Sure	18
112	Rural	F	60 - 69 years old	No	Checked	Unchecked	Unchecked	Unchecked	Unchecked	Yes	Yes	college	Unchecked	Unchecked	Unchecked	Unchecked	Checked	Unchecked	Democrat	Very Willing	All Of The Time	All Of The Time	Most Of The Time	All Of The Time	All Of The Time	Most Of The Time	None Of The Time	Most Of The Time	Some Of The Time	7	Strongly Agree	Disagree	Strongly Agree	Strongly Disagree	Strongly Agree	Agree	Agree	Strongly Disagree	Strongly Disagree	Strongly Disagree	26	Strongly Agree	Very Sure	Very Sure	Very Sure	Very Sure	Very Sure	Somewhat Sure	16
113	Rural	F	60 - 69 years old	No	Checked	Unchecked	Unchecked	Unchecked	Unchecked	Yes	Yes	college	Unchecked	Checked	Unchecked	Unchecked	Unchecked	Unchecked	Democrat	Very Willing	All Of The Time	All Of The Time	Most Of The Time	All Of The Time	Some Of The Time	Most Of The Time	None Of The Time	Most Of The Time	Some Of The Time	7	Agree	Disagree	Agree	Agree	Agree	Disagree	Agree	Disagree	Disagree	Disagree	19	Agree	Very Sure	Very Sure	Very Sure	Very Sure	Very Sure	Not At All Sure	15
114	Rural	M	40 - 49 years old	No	Checked	Unchecked	Unchecked	Unchecked	Unchecked	Yes	Yes	some college	Unchecked	Unchecked	Checked	Unchecked	Unchecked	Unchecked	I prefer not to share	Somewhat willing/willing	Some Of The Time	All Of The Time	None Of The Time	All Of The Time	None Of The Time	Some Of The Time	None Of The Time	Most Of The Time	None Of The Time	5	Strongly Disagree	Strongly Agree	Strongly Disagree	Disagree	Strongly Disagree	Strongly Disagree	Strongly Disagree	Strongly Disagree	Strongly Disagree	Strongly Disagree	14	Strongly Disagree	Very Sure	Very Sure	Very Sure	Very Sure	Not At All Sure	Not At All Sure	12
115	Urban	F	18 - 29 years old	No	Checked	Unchecked	Unchecked	Unchecked	Unchecked	Yes	Yes	college	Unchecked	Checked	Unchecked	Checked	Unchecked	Unchecked	Something else	Somewhat willing/willing	All Of The Time	All Of The Time	Most Of The Time	All Of The Time	All Of The Time	Most Of The Time	None Of The Time	Most Of The Time	Some Of The Time	7	Strongly Disagree	Agree	Strongly Disagree	Disagree	Agree	Strongly Disagree	Strongly Disagree	Strongly Disagree	Strongly Disagree	Strongly Disagree	17	Agree	Very Sure	Very Sure	Very Sure	Very Sure	Very Sure	Not At All Sure	15
116	Rural	F	40 - 49 years old	No	Checked	Unchecked	Unchecked	Unchecked	Unchecked	Yes	Yes	college	Unchecked	Unchecked	Checked	Unchecked	Unchecked	Unchecked	Democrat	Very Willing	Most Of The Time	All Of The Time	Most Of The Time	Most Of The Time	None Of The Time	Most Of The Time	None Of The Time	Most Of The Time	Some Of The Time	7	Strongly Agree	Agree	Agree	Strongly Disagree	Agree	Disagree	Agree	Strongly Disagree	Strongly Disagree	Strongly Disagree	24	Agree	Very Sure	Very Sure	Very Sure	Very Sure	Sure	Not At All Sure	14
118	Urban	F	40 - 49 years old	No	Checked	Unchecked	Unchecked	Unchecked	Unchecked	Yes	No	college	Unchecked	Unchecked	Unchecked	Unchecked	Unchecked	Checked	Democrat	Very Willing	All Of The Time	All Of The Time	Most Of The Time	All Of The Time	Most Of The Time	Some Of The Time	None Of The Time	Most Of The Time	Most Of The Time	7	Strongly Agree	Disagree	Strongly Agree	Strongly Disagree	Strongly Agree	Disagree	Strongly Agree	Disagree	Disagree	Disagree	25	Agree	Sure	Very Sure	Sure	Sure	Sure	Somewhat Sure	12
119	Urban	F	50 - 59 years old	No	Checked	Unchecked	Unchecked	Unchecked	Unchecked	Yes	Yes	college	Unchecked	Unchecked	Unchecked	Unchecked	Unchecked	Checked	Democrat	Very Willing	All Of The Time	All Of The Time	Most Of The Time	All Of The Time	None Of The Time	Most Of The Time	None Of The Time	Most Of The Time	Most Of The Time	7	Strongly Agree	Disagree	Agree	Strongly Disagree	Strongly Agree	Agree	Disagree	Strongly Disagree	Strongly Disagree	Strongly Disagree	24	Agree	Very Sure	Very Sure	Sure	Very Sure	Sure	Not At All Sure	13
120	Rural	F	30 - 39 years old	No	Checked	Unchecked	Unchecked	Unchecked	Unchecked	Yes	Yes	college	Unchecked	Unchecked	Unchecked	Unchecked	Unchecked	Checked	Independent	Somewhat willing/willing	Most Of The Time	All Of The Time	Some Of The Time	All Of The Time	All Of The Time	All Of The Time	None Of The Time	Some Of The Time	Most Of The Time	7	Agree	Agree	Disagree	Disagree	Agree	Disagree	Disagree	Disagree	Disagree	Disagree	17	Disagree	Very Sure	Very Sure	Very Sure	Very Sure	Sure	Not At All Sure	14
121	Urban	F	30 - 39 years old	No	Checked	Unchecked	Unchecked	Unchecked	Unchecked	Yes	No	some college	Unchecked	Unchecked	Unchecked	Unchecked	Unchecked	Checked	Democrat	Very Willing	All Of The Time	All Of The Time	Most Of The Time	All Of The Time	None Of The Time	Some Of The Time	None Of The Time	Most Of The Time	Most Of The Time	7	Strongly Agree	Strongly Disagree	Strongly Agree	Strongly Disagree	Strongly Agree	Disagree	Agree	Strongly Disagree	Strongly Disagree	Strongly Disagree	28	Disagree	Very Sure	Very Sure	Very Sure	Very Sure	Very Sure	Somewhat Sure	16
122	Rural	F	50 - 59 years old	No	Checked	Unchecked	Unchecked	Unchecked	Unchecked	Yes	No	college	Unchecked	Unchecked	Unchecked	Checked	Unchecked	Unchecked	Republican	Somewhat willing/willing	Some Of The Time	All Of The Time	Most Of The Time	All Of The Time	Some Of The Time	Some Of The Time	None Of The Time	Some Of The Time	Some Of The Time	7	Agree	Strongly Agree	Strongly Disagree	Strongly Agree	Strongly Disagree	Strongly Disagree	Strongly Disagree	Strongly Disagree	Strongly Disagree	Strongly Disagree	14	Disagree	Sure	Sure	Not At All Sure	Sure	Not At All Sure	Not At All Sure	6
125	Urban	M	50 - 59 years old	No	Checked	Unchecked	Unchecked	Unchecked	Unchecked	Yes	Yes	college	Unchecked	Unchecked	Unchecked	Unchecked	Unchecked	Checked	Independent	Somewhat willing/willing	Some Of The Time	All Of The Time	Most Of The Time	All Of The Time	All Of The Time	Some Of The Time	None Of The Time	Some Of The Time	Some Of The Time	7	Strongly Disagree	Strongly Agree	Strongly Disagree	Strongly Disagree	Strongly Disagree	Strongly Disagree	Strongly Disagree	Disagree	Agree	Strongly Disagree	12	Strongly Disagree	Somewhat Sure	Sure	Somewhat Sure	Sure	Not At All Sure	Not At All Sure	6
126	Urban	F	30 - 39 years old	No	Checked	Unchecked	Unchecked	Unchecked	Unchecked	Yes	No	college	Unchecked	Checked	Unchecked	Unchecked	Unchecked	Unchecked	Democrat	Very Willing	All Of The Time	All Of The Time	All Of The Time	All Of The Time	Most Of The Time	Some Of The Time	None Of The Time	All Of The Time	Most Of The Time	7	Strongly Agree	Strongly Disagree	Strongly Agree	Strongly Disagree	Strongly Agree	Agree	Agree	Strongly Disagree	Strongly Disagree	Strongly Disagree	27	Strongly Agree	Very Sure	Very Sure	Very Sure	Very Sure	Very Sure	Very Sure	18
127	Rural	F	40 - 49 years old	No	Checked	Unchecked	Unchecked	Unchecked	Unchecked	Yes	Yes	college	Unchecked	Unchecked	Unchecked	Unchecked	Unchecked	Checked	Independent	Somewhat willing/willing	Most Of The Time	All Of The Time	Some Of The Time	All Of The Time	None Of The Time	Most Of The Time	None Of The Time	All Of The Time	Most Of The Time	7	Agree	NA	NA	Disagree	Agree	Agree	NA	Disagree	Disagree	Disagree	NA	Disagree	Sure	Sure	Somewhat Sure	Sure	Sure	Somewhat Sure	10
128	Urban	M	18 - 29 years old	No	Checked	Unchecked	Unchecked	Unchecked	Unchecked	Yes	Yes	college	Unchecked	Checked	Unchecked	Unchecked	Unchecked	Unchecked	Democrat	Very Willing	All Of The Time	All Of The Time	Some Of The Time	All Of The Time	None Of The Time	Some Of The Time	None Of The Time	Most Of The Time	Some Of The Time	7	Strongly Agree	Strongly Disagree	Strongly Agree	Strongly Disagree	Strongly Agree	Agree	Agree	Strongly Disagree	Strongly Disagree	Disagree	26	Strongly Agree	Very Sure	Very Sure	Somewhat Sure	Very Sure	Very Sure	Somewhat Sure	14
129	Rural	F	40 - 49 years old	No	Checked	Unchecked	Unchecked	Unchecked	Unchecked	Yes	Yes	college	Unchecked	Unchecked	Unchecked	Unchecked	Unchecked	Checked	Democrat	Very Willing	Most Of The Time	All Of The Time	Some Of The Time	All Of The Time	Most Of The Time	All Of The Time	None Of The Time	Some Of The Time	Some Of The Time	7	Strongly Agree	Disagree	Strongly Agree	Disagree	Strongly Agree	Strongly Disagree	Disagree	Strongly Disagree	Strongly Disagree	Strongly Disagree	26	Strongly Disagree	Very Sure	Very Sure	Very Sure	Very Sure	Sure	Not At All Sure	14
130	Rural	F	18 - 29 years old	No	Checked	Unchecked	Unchecked	Unchecked	Unchecked	Yes	No	< high school/highschool	Unchecked	Checked	Unchecked	Unchecked	Unchecked	Unchecked	Independent	Very Willing	All Of The Time	All Of The Time	Some Of The Time	All Of The Time	None Of The Time	Most Of The Time	Some Of The Time	All Of The Time	Most Of The Time	7	Strongly Agree	Disagree	Strongly Agree	Strongly Disagree	Strongly Agree	Strongly Disagree	Agree	Strongly Disagree	Strongly Disagree	Strongly Disagree	28	Disagree	Very Sure	Very Sure	Very Sure	Very Sure	Very Sure	Very Sure	18
131	Rural	F	50 - 59 years old	No	Checked	Unchecked	Unchecked	Unchecked	Unchecked	Yes	Yes	college	Unchecked	Unchecked	Unchecked	Unchecked	Unchecked	Checked	I prefer not to share	Somewhat willing/willing	Most Of The Time	All Of The Time	Some Of The Time	All Of The Time	All Of The Time	Most Of The Time	None Of The Time	Most Of The Time	None Of The Time	6	Agree	Agree	Strongly Disagree	NA	Agree	Strongly Disagree	Strongly Disagree	Disagree	Strongly Disagree	Strongly Disagree	NA	Agree	Sure	Sure	Very Sure	Sure	Not At All Sure	Not At All Sure	9
132	Urban	F	50 - 59 years old	No	Checked	Unchecked	Unchecked	Unchecked	Unchecked	Yes	No	some college	Unchecked	Unchecked	Unchecked	Unchecked	Unchecked	Checked	Democrat	Very Willing	All Of The Time	Most Of The Time	Most Of The Time	All Of The Time	Most Of The Time	Most Of The Time	None Of The Time	Most Of The Time	Most Of The Time	7	Strongly Agree	Strongly Disagree	Strongly Agree	Strongly Disagree	Strongly Agree	Strongly Disagree	Agree	Strongly Disagree	Strongly Disagree	Strongly Disagree	29	Strongly Agree	Very Sure	Very Sure	Very Sure	Very Sure	Very Sure	Not At All Sure	15
133	Rural	F	30 - 39 years old	No	Checked	Unchecked	Unchecked	Unchecked	Unchecked	Yes	Yes	college	Unchecked	Unchecked	Unchecked	Unchecked	Unchecked	Checked	I prefer not to share	Very Willing	All Of The Time	All Of The Time	All Of The Time	All Of The Time	All Of The Time	All Of The Time	None Of The Time	Most Of The Time	Most Of The Time	7	Strongly Agree	Disagree	Strongly Agree	Strongly Disagree	Strongly Agree	Strongly Disagree	Agree	Strongly Disagree	Strongly Disagree	Strongly Disagree	28	Agree	Very Sure	Very Sure	Very Sure	Very Sure	Very Sure	Somewhat Sure	16
134	Urban	F	60 - 69 years old	No	Checked	Unchecked	Unchecked	Unchecked	Unchecked	No	NA	college	Unchecked	Unchecked	Unchecked	Unchecked	Unchecked	Checked	Democrat	Very Willing	All Of The Time	All Of The Time	Most Of The Time	All Of The Time	None Of The Time	Some Of The Time	None Of The Time	Some Of The Time	Some Of The Time	7	Strongly Agree	Strongly Disagree	Strongly Agree	Strongly Disagree	Strongly Agree	Agree	Strongly Agree	Strongly Disagree	Strongly Disagree	Strongly Disagree	28	Agree	Very Sure	Very Sure	Very Sure	Very Sure	Very Sure	Very Sure	18
135	Rural	M	40 - 49 years old	No	Checked	Unchecked	Unchecked	Unchecked	Unchecked	Yes	Yes	some college	Unchecked	Checked	Unchecked	Unchecked	Unchecked	Unchecked	Independent	Very Willing	All Of The Time	All Of The Time	Most Of The Time	Most Of The Time	All Of The Time	Most Of The Time	All Of The Time	All Of The Time	Some Of The Time	7	Strongly Agree	Strongly Disagree	Strongly Agree	Strongly Disagree	Strongly Agree	Strongly Disagree	Strongly Agree	Strongly Disagree	Strongly Disagree	Strongly Disagree	30	Strongly Agree	Very Sure	Very Sure	Very Sure	Very Sure	Very Sure	Very Sure	18
137	Rural	F	30 - 39 years old	No	Checked	Unchecked	Unchecked	Unchecked	Unchecked	Yes	Yes	some college	Unchecked	Unchecked	Unchecked	Unchecked	Unchecked	Checked	Republican	Somewhat willing/willing	Most Of The Time	All Of The Time	All Of The Time	All Of The Time	None Of The Time	Most Of The Time	None Of The Time	Most Of The Time	Most Of The Time	7	Disagree	Strongly Agree	Disagree	Agree	Disagree	Disagree	Disagree	Disagree	Disagree	Disagree	13	Disagree	Sure	Sure	Not At All Sure	Sure	Sure	Not At All Sure	8
138	Rural	F	50 - 59 years old	No	Checked	Unchecked	Unchecked	Unchecked	Unchecked	Yes	Yes	some college	Unchecked	Unchecked	Unchecked	Unchecked	Unchecked	Checked	I prefer not to share	Very Willing	All Of The Time	All Of The Time	All Of The Time	All Of The Time	None Of The Time	All Of The Time	Some Of The Time	Most Of The Time	Some Of The Time	7	Strongly Agree	Strongly Disagree	Strongly Agree	Strongly Disagree	Strongly Agree	Strongly Disagree	Strongly Agree	Strongly Disagree	Strongly Disagree	Strongly Disagree	30	Strongly Agree	Very Sure	Very Sure	Very Sure	Very Sure	Very Sure	Very Sure	18
139	Rural	M	70 - 79 years old	No	Checked	Unchecked	Unchecked	Unchecked	Unchecked	No	NA	college	Unchecked	Unchecked	Unchecked	Unchecked	Unchecked	Checked	Democrat	Very Willing	All Of The Time	Most Of The Time	Most Of The Time	All Of The Time	None Of The Time	Most Of The Time	Most Of The Time	Most Of The Time	Most Of The Time	7	Strongly Agree	Strongly Disagree	Strongly Agree	Strongly Disagree	Strongly Agree	Strongly Disagree	Strongly Disagree	Strongly Disagree	Strongly Disagree	Strongly Disagree	27	Agree	Very Sure	Very Sure	Very Sure	Very Sure	Very Sure	Very Sure	18
141	Urban	M	18 - 29 years old	No	Checked	Unchecked	Unchecked	Unchecked	Unchecked	Yes	Yes	some college	Unchecked	Unchecked	Checked	Checked	Unchecked	Unchecked	Democrat	Very Willing	All Of The Time	Some Of The Time	Some Of The Time	All Of The Time	All Of The Time	Most Of The Time	None Of The Time	Most Of The Time	Most Of The Time	7	Strongly Agree	Strongly Disagree	Strongly Agree	Strongly Disagree	Strongly Agree	Strongly Disagree	Strongly Agree	Strongly Disagree	Strongly Disagree	Agree	28	Strongly Disagree	Very Sure	Very Sure	Very Sure	Very Sure	Very Sure	Not At All Sure	15
142	Urban	M	30 - 39 years old	NA	Checked	Unchecked	Unchecked	Unchecked	Unchecked	Yes	Yes	some college	Unchecked	Checked	Unchecked	Unchecked	Unchecked	Unchecked	I prefer not to share	Somewhat willing/willing	Some Of The Time	Most Of The Time	Some Of The Time	All Of The Time	Some Of The Time	None Of The Time	None Of The Time	Some Of The Time	Some Of The Time	6	Agree	Agree	Disagree	Agree	Strongly Disagree	Strongly Disagree	Strongly Disagree	Disagree	Disagree	Strongly Disagree	15	NA	Sure	Sure	Not At All Sure	Sure	Somewhat Sure	Not At All Sure	7
143	Rural	F	50 - 59 years old	No	Checked	Unchecked	Unchecked	Unchecked	Unchecked	Yes	Yes	college	Unchecked	Unchecked	Checked	Checked	Unchecked	Unchecked	I prefer not to share	Somewhat willing/willing	Some Of The Time	All Of The Time	Some Of The Time	All Of The Time	Some Of The Time	Some Of The Time	None Of The Time	Some Of The Time	Most Of The Time	7	Disagree	Agree	Strongly Disagree	Agree	Agree	Disagree	Strongly Disagree	Disagree	Agree	Disagree	12	Agree	Very Sure	Very Sure	Sure	Sure	Somewhat Sure	Not At All Sure	11
145	Urban	F	30 - 39 years old	No	Checked	Unchecked	Unchecked	Unchecked	Unchecked	Yes	No	college	Unchecked	Checked	Unchecked	Unchecked	Unchecked	Unchecked	Democrat	Very Willing	All Of The Time	Most Of The Time	Most Of The Time	All Of The Time	None Of The Time	Some Of The Time	None Of The Time	Most Of The Time	Most Of The Time	7	Strongly Agree	Disagree	Strongly Agree	Strongly Disagree	Strongly Agree	Disagree	Agree	Strongly Disagree	Strongly Disagree	Strongly Disagree	27	Agree	Very Sure	Very Sure	Very Sure	Very Sure	Very Sure	Somewhat Sure	16
146	Urban	F	60 - 69 years old	No	Checked	Unchecked	Unchecked	Unchecked	Unchecked	Yes	Yes	some college	Unchecked	Unchecked	Unchecked	Unchecked	Unchecked	Checked	Republican	Somewhat willing/willing	Some Of The Time	Some Of The Time	None Of The Time	All Of The Time	Some Of The Time	Some Of The Time	Some Of The Time	Most Of The Time	Some Of The Time	6	Agree	Strongly Agree	Strongly Disagree	Strongly Agree	Agree	Strongly Disagree	Strongly Disagree	Strongly Disagree	Strongly Disagree	Strongly Disagree	16	Agree	Very Sure	Very Sure	Very Sure	Very Sure	Sure	Not At All Sure	14
147	Urban	F	30 - 39 years old	Yes	Checked	Unchecked	Unchecked	Unchecked	Unchecked	Yes	Yes	college	Unchecked	Unchecked	Unchecked	Unchecked	Checked	Checked	Something else	Not at all willing	Most Of The Time	None Of The Time	None Of The Time	Most Of The Time	None Of The Time	None Of The Time	None Of The Time	None Of The Time	None Of The Time	2	Agree	Strongly Agree	Strongly Disagree	Strongly Disagree	Agree	Strongly Disagree	Strongly Disagree	Disagree	Disagree	Disagree	16	Strongly Agree	NA	NA	NA	NA	NA	NA	NA
148	Rural	F	70 - 79 years old	No	Checked	Unchecked	Unchecked	Unchecked	Unchecked	No	NA	college	Unchecked	Unchecked	Unchecked	Unchecked	Unchecked	Checked	Democrat	Very Willing	All Of The Time	All Of The Time	Most Of The Time	All Of The Time	None Of The Time	Most Of The Time	Some Of The Time	All Of The Time	Most Of The Time	7	Strongly Agree	NA	Strongly Agree	NA	Strongly Agree	NA	Agree	NA	NA	NA	NA	Agree	Very Sure	Very Sure	Very Sure	Very Sure	Very Sure	Not At All Sure	15
150	Urban	F	18 - 29 years old	No	Checked	Unchecked	Unchecked	Unchecked	Unchecked	Yes	No	some college	Unchecked	Checked	Unchecked	Unchecked	Unchecked	Unchecked	Democrat	Very Willing	All Of The Time	Most Of The Time	Some Of The Time	All Of The Time	None Of The Time	Some Of The Time	Some Of The Time	Most Of The Time	Some Of The Time	7	Strongly Agree	Disagree	Strongly Agree	Strongly Disagree	Strongly Agree	Disagree	Strongly Agree	Strongly Disagree	Strongly Disagree	Strongly Disagree	28	Agree	Very Sure	Very Sure	Very Sure	Very Sure	Very Sure	Not At All Sure	15
151	Rural	M	40 - 49 years old	No	Checked	Unchecked	Unchecked	Unchecked	Unchecked	Yes	Yes	college	Unchecked	Unchecked	Unchecked	Unchecked	Unchecked	Checked	Democrat	Very Willing	All Of The Time	All Of The Time	Most Of The Time	All Of The Time	Most Of The Time	All Of The Time	None Of The Time	Most Of The Time	Some Of The Time	7	Strongly Agree	Strongly Disagree	Strongly Agree	Strongly Disagree	Strongly Agree	Strongly Disagree	Strongly Disagree	Strongly Disagree	Strongly Disagree	Strongly Disagree	27	Disagree	Very Sure	Very Sure	Very Sure	Very Sure	Very Sure	Sure	17
152	Urban	F	70 - 79 years old	No	Checked	Unchecked	Unchecked	Unchecked	Unchecked	Yes	Yes	college	Unchecked	Checked	Unchecked	Unchecked	Unchecked	Unchecked	Republican	Somewhat willing/willing	All Of The Time	All Of The Time	Most Of The Time	All Of The Time	None Of The Time	Some Of The Time	None Of The Time	All Of The Time	None Of The Time	6	Strongly Agree	Agree	Disagree	Agree	Agree	Disagree	Disagree	Disagree	Disagree	Disagree	17	Agree	Very Sure	Very Sure	Very Sure	Very Sure	Very Sure	Not At All Sure	15
154	Urban	F	30 - 39 years old	No	Checked	Unchecked	Unchecked	Unchecked	Unchecked	Yes	Yes	< high school/highschool	Unchecked	Checked	Unchecked	Unchecked	Unchecked	Unchecked	I prefer not to share	Not at all willing	Some Of The Time	All Of The Time	Some Of The Time	All Of The Time	None Of The Time	None Of The Time	None Of The Time	None Of The Time	None Of The Time	4	Strongly Disagree	Strongly Agree	Strongly Disagree	Strongly Agree	Strongly Disagree	Strongly Disagree	Strongly Disagree	Strongly Disagree	Strongly Disagree	Strongly Disagree	12	Strongly Disagree	NA	NA	NA	NA	NA	NA	NA
155	Rural	F	40 - 49 years old	No	Checked	Unchecked	Unchecked	Unchecked	Unchecked	Yes	Yes	college	Unchecked	Unchecked	Unchecked	Unchecked	Unchecked	Checked	Democrat	Very Willing	All Of The Time	All Of The Time	Some Of The Time	All Of The Time	None Of The Time	Most Of The Time	None Of The Time	Most Of The Time	None Of The Time	6	Strongly Agree	Strongly Disagree	Strongly Agree	Strongly Disagree	Strongly Agree	Agree	Strongly Agree	Strongly Disagree	Strongly Disagree	Strongly Disagree	28	Disagree	Very Sure	Very Sure	Sure	Very Sure	Very Sure	Somewhat Sure	15
156	Urban	F	40 - 49 years old	No	Checked	Unchecked	Unchecked	Unchecked	Unchecked	Yes	No	college	Unchecked	Unchecked	Unchecked	Unchecked	Unchecked	Checked	Republican	Somewhat willing/willing	All Of The Time	All Of The Time	All Of The Time	All Of The Time	Some Of The Time	Most Of The Time	None Of The Time	Most Of The Time	Most Of The Time	7	Agree	Disagree	Agree	Disagree	Strongly Agree	Agree	Agree	Strongly Disagree	Strongly Disagree	Strongly Disagree	23	Agree	Very Sure	Very Sure	Very Sure	Very Sure	Somewhat Sure	Somewhat Sure	14
157	Urban	M	30 - 39 years old	No	Checked	Unchecked	Unchecked	Unchecked	Unchecked	Yes	Yes	college	Unchecked	Unchecked	Unchecked	Unchecked	Unchecked	Checked	Democrat	Very Willing	All Of The Time	All Of The Time	Most Of The Time	All Of The Time	None Of The Time	Most Of The Time	None Of The Time	Most Of The Time	Most Of The Time	7	Strongly Agree	Disagree	Agree	Strongly Disagree	Strongly Agree	Strongly Agree	Strongly Agree	Strongly Disagree	Strongly Disagree	Strongly Disagree	25	Agree	Very Sure	Very Sure	Very Sure	Sure	Sure	Not At All Sure	13
159	Urban	F	50 - 59 years old	No	Checked	Unchecked	Unchecked	Unchecked	Unchecked	No	NA	college	Unchecked	Unchecked	Unchecked	Unchecked	Unchecked	Checked	Democrat	Very Willing	All Of The Time	All Of The Time	All Of The Time	All Of The Time	All Of The Time	All Of The Time	None Of The Time	All Of The Time	Most Of The Time	7	Strongly Agree	Strongly Disagree	Strongly Agree	Strongly Disagree	Strongly Agree	Strongly Disagree	Strongly Agree	Strongly Disagree	Strongly Disagree	Strongly Disagree	30	Strongly Agree	Very Sure	Very Sure	Very Sure	Not At All Sure	Very Sure	Somewhat Sure	13
160	Rural	F	30 - 39 years old	No	Checked	Unchecked	Unchecked	Unchecked	Unchecked	Yes	Yes	college	Unchecked	Checked	Unchecked	Unchecked	Unchecked	Unchecked	Democrat	Very Willing	All Of The Time	All Of The Time	Most Of The Time	All Of The Time	None Of The Time	Most Of The Time	None Of The Time	Most Of The Time	Some Of The Time	7	Strongly Agree	Disagree	Strongly Agree	Strongly Disagree	Strongly Agree	Disagree	Strongly Agree	Strongly Disagree	Strongly Disagree	Strongly Disagree	28	Agree	Very Sure	Very Sure	Very Sure	Very Sure	Very Sure	Sure	17
161	Urban	F	18 - 29 years old	No	Checked	Unchecked	Unchecked	Unchecked	Unchecked	Yes	Yes	some college	Unchecked	Unchecked	Checked	Unchecked	Unchecked	Unchecked	Republican	Not at all willing	None Of The Time	Most Of The Time	Some Of The Time	All Of The Time	None Of The Time	Some Of The Time	None Of The Time	Some Of The Time	None Of The Time	5	Agree	Strongly Agree	Strongly Disagree	Disagree	Agree	Strongly Disagree	Strongly Disagree	Strongly Disagree	Strongly Disagree	Agree	16	Agree	NA	NA	NA	NA	NA	NA	NA
163	Urban	F	30 - 39 years old	No	Checked	Unchecked	Unchecked	Unchecked	Unchecked	Yes	No	college	Unchecked	Unchecked	Unchecked	Unchecked	Unchecked	Checked	Democrat	Very Willing	All Of The Time	All Of The Time	Most Of The Time	All Of The Time	None Of The Time	Most Of The Time	None Of The Time	Most Of The Time	Some Of The Time	7	Strongly Agree	Disagree	Strongly Agree	Strongly Disagree	Strongly Agree	Agree	Agree	Strongly Disagree	Strongly Disagree	Strongly Disagree	26	Agree	Very Sure	Very Sure	Very Sure	Very Sure	Very Sure	Sure	17
164	Rural	M	50 - 59 years old	No	Checked	Unchecked	Unchecked	Unchecked	Unchecked	Yes	Yes	college	Unchecked	Unchecked	Unchecked	Unchecked	Unchecked	Checked	Republican	Very Willing	Most Of The Time	All Of The Time	Most Of The Time	All Of The Time	Most Of The Time	Some Of The Time	Some Of The Time	All Of The Time	Some Of The Time	7	Strongly Agree	Strongly Disagree	Strongly Agree	Strongly Disagree	Strongly Agree	Strongly Agree	Strongly Agree	Strongly Disagree	Strongly Disagree	Strongly Disagree	27	Agree	Very Sure	Very Sure	Very Sure	Very Sure	Very Sure	Somewhat Sure	16
165	Urban	F	30 - 39 years old	No	Checked	Unchecked	Unchecked	Unchecked	Unchecked	Yes	No	college	Unchecked	Unchecked	Unchecked	Unchecked	Unchecked	Checked	Republican	Very Willing	All Of The Time	All Of The Time	Some Of The Time	All Of The Time	All Of The Time	Most Of The Time	None Of The Time	Most Of The Time	Some Of The Time	7	Strongly Agree	Disagree	Agree	Strongly Disagree	Strongly Agree	Agree	Agree	Disagree	Disagree	Disagree	22	Agree	Very Sure	Very Sure	Very Sure	Very Sure	Sure	Not At All Sure	14
167	Urban	F	30 - 39 years old	No	Checked	Unchecked	Unchecked	Unchecked	Unchecked	Yes	No	college	Unchecked	Unchecked	Unchecked	Unchecked	Unchecked	Checked	Republican	Somewhat willing/willing	All Of The Time	Most Of The Time	Some Of The Time	All Of The Time	All Of The Time	Some Of The Time	None Of The Time	Some Of The Time	Some Of The Time	7	Disagree	Strongly Agree	Strongly Disagree	Disagree	Disagree	Strongly Disagree	Strongly Disagree	Strongly Disagree	Strongly Disagree	Strongly Disagree	16	Agree	Sure	Sure	Sure	Sure	Not At All Sure	Not At All Sure	8
168	Rural	other	18 - 29 years old	No	Checked	Unchecked	Unchecked	Unchecked	Unchecked	Yes	No	< high school/highschool	Unchecked	Checked	Unchecked	Unchecked	Unchecked	Unchecked	Republican	Not at all willing	None Of The Time	Most Of The Time	Most Of The Time	Most Of The Time	None Of The Time	Some Of The Time	None Of The Time	None Of The Time	None Of The Time	4	Strongly Disagree	Strongly Agree	Strongly Disagree	Strongly Agree	Disagree	Strongly Disagree	Strongly Disagree	Strongly Disagree	Strongly Disagree	Strongly Disagree	13	Strongly Disagree	NA	NA	NA	NA	NA	NA	NA
169	Rural	M	50 - 59 years old	No	Checked	Unchecked	Unchecked	Unchecked	Unchecked	Yes	Yes	college	Unchecked	Unchecked	Unchecked	Unchecked	Checked	Unchecked	Democrat	Very Willing	All Of The Time	Most Of The Time	Most Of The Time	All Of The Time	None Of The Time	Some Of The Time	Some Of The Time	Most Of The Time	Some Of The Time	7	Strongly Agree	Strongly Disagree	Strongly Agree	Strongly Disagree	Strongly Agree	Strongly Disagree	Strongly Agree	Strongly Disagree	Strongly Disagree	Strongly Disagree	30	Agree	Very Sure	Very Sure	Very Sure	Very Sure	Very Sure	Very Sure	18
171	Urban	F	30 - 39 years old	No	Checked	Unchecked	Unchecked	Unchecked	Unchecked	Yes	Yes	some college	Unchecked	Unchecked	Unchecked	Unchecked	Unchecked	Checked	Republican	Somewhat willing/willing	All Of The Time	All Of The Time	Some Of The Time	All Of The Time	Some Of The Time	Some Of The Time	None Of The Time	Some Of The Time	Most Of The Time	7	Agree	Agree	Disagree	Disagree	Disagree	Strongly Disagree	Strongly Disagree	Disagree	Disagree	Disagree	16	Disagree	Very Sure	Very Sure	Somewhat Sure	Somewhat Sure	Somewhat Sure	Not At All Sure	9
172	Urban	F	30 - 39 years old	No	Checked	Unchecked	Unchecked	Unchecked	Unchecked	Yes	No	some college	Unchecked	Unchecked	Unchecked	Checked	Unchecked	Unchecked	Independent	Very Willing	All Of The Time	All Of The Time	All Of The Time	All Of The Time	None Of The Time	All Of The Time	None Of The Time	All Of The Time	Most Of The Time	7	Strongly Agree	Strongly Disagree	Strongly Agree	Strongly Disagree	Strongly Agree	Strongly Disagree	Strongly Agree	Strongly Disagree	Strongly Disagree	Disagree	29	Disagree	Very Sure	Very Sure	Very Sure	Very Sure	Very Sure	Very Sure	18
173	Urban	F	60 - 69 years old	No	Checked	Unchecked	Unchecked	Unchecked	Unchecked	Yes	Yes	college	Unchecked	Unchecked	Unchecked	Unchecked	Unchecked	Checked	I prefer not to share	Very Willing	All Of The Time	All Of The Time	Most Of The Time	All Of The Time	All Of The Time	Most Of The Time	Most Of The Time	All Of The Time	Most Of The Time	7	Strongly Agree	Disagree	Agree	Strongly Disagree	Strongly Agree	Disagree	Disagree	Strongly Disagree	Strongly Disagree	Strongly Disagree	25	Strongly Agree	Very Sure	Very Sure	Very Sure	Very Sure	Very Sure	Sure	17
174	Rural	F	18 - 29 years old	No	Checked	Unchecked	Unchecked	Unchecked	Unchecked	Yes	No	college	Unchecked	Checked	Unchecked	Checked	Unchecked	Unchecked	Democrat	Very Willing	All Of The Time	All Of The Time	Most Of The Time	All Of The Time	None Of The Time	All Of The Time	None Of The Time	All Of The Time	All Of The Time	7	Strongly Agree	Disagree	Strongly Agree	Strongly Disagree	Strongly Agree	Strongly Disagree	Agree	Strongly Disagree	Strongly Disagree	Strongly Disagree	28	Disagree	Very Sure	Very Sure	Very Sure	Very Sure	Very Sure	Somewhat Sure	16
175	Urban	other	30 - 39 years old	No	Unchecked	Unchecked	Unchecked	Unchecked	Checked	Yes	Yes	< high school/highschool	Unchecked	Unchecked	Unchecked	Checked	Unchecked	Unchecked	I prefer not to share	Somewhat willing/willing	Some Of The Time	All Of The Time	All Of The Time	All Of The Time	None Of The Time	Most Of The Time	None Of The Time	Some Of The Time	Some Of The Time	7	Agree	Strongly Disagree	Strongly Disagree	Strongly Disagree	Strongly Disagree	Strongly Disagree	Strongly Disagree	Agree	Agree	Agree	14	Disagree	Not At All Sure	Not At All Sure	Not At All Sure	Not At All Sure	Not At All Sure	Not At All Sure	0
176	Rural	F	70 - 79 years old	No	Checked	Unchecked	Unchecked	Unchecked	Unchecked	No	NA	college	Unchecked	Checked	Unchecked	Unchecked	Unchecked	Unchecked	Democrat	Very Willing	All Of The Time	All Of The Time	All Of The Time	All Of The Time	All Of The Time	Most Of The Time	None Of The Time	Most Of The Time	Most Of The Time	7	Strongly Agree	Strongly Disagree	Strongly Agree	Strongly Disagree	Strongly Agree	Strongly Disagree	Strongly Agree	Strongly Disagree	Strongly Disagree	Strongly Disagree	30	Agree	Very Sure	Very Sure	Very Sure	Very Sure	Very Sure	Sure	17
177	Rural	F	50 - 59 years old	No	Checked	Unchecked	Unchecked	Unchecked	Unchecked	No	NA	some college	Unchecked	Checked	Unchecked	Unchecked	Unchecked	Unchecked	Republican	Very Willing	All Of The Time	All Of The Time	Most Of The Time	All Of The Time	All Of The Time	Some Of The Time	None Of The Time	All Of The Time	Some Of The Time	7	Strongly Agree	Agree	Agree	Strongly Disagree	Strongly Agree	Strongly Disagree	Strongly Disagree	Strongly Disagree	Strongly Disagree	Strongly Disagree	24	Agree	Very Sure	Very Sure	Very Sure	Sure	Sure	Not At All Sure	13
178	Urban	F	30 - 39 years old	No	Checked	Unchecked	Unchecked	Unchecked	Unchecked	Yes	No	college	Unchecked	Unchecked	Unchecked	Checked	Unchecked	Unchecked	Democrat	Very Willing	All Of The Time	All Of The Time	All Of The Time	All Of The Time	None Of The Time	NA	None Of The Time	All Of The Time	All Of The Time	NA	Strongly Agree	Strongly Disagree	Strongly Agree	Strongly Disagree	Strongly Agree	Agree	Strongly Agree	Disagree	Strongly Disagree	Strongly Disagree	27	Disagree	Very Sure	Very Sure	Very Sure	Very Sure	Very Sure	Sure	17
179	Urban	F	30 - 39 years old	No	Checked	Unchecked	Unchecked	Unchecked	Unchecked	Yes	No	college	Unchecked	Unchecked	Unchecked	Unchecked	Unchecked	Checked	Democrat	Very Willing	Most Of The Time	All Of The Time	Most Of The Time	All Of The Time	None Of The Time	Most Of The Time	None Of The Time	Most Of The Time	Most Of The Time	7	Strongly Agree	Strongly Disagree	Strongly Agree	Strongly Disagree	Strongly Agree	Strongly Agree	Strongly Agree	Strongly Disagree	Strongly Disagree	Strongly Disagree	27	Strongly Agree	Very Sure	Very Sure	Very Sure	Very Sure	Very Sure	Not At All Sure	15
180	Rural	F	18 - 29 years old	No	Checked	Unchecked	Unchecked	Unchecked	Unchecked	No	NA	some college	Unchecked	Unchecked	Unchecked	Unchecked	Unchecked	Checked	Democrat	Very Willing	All Of The Time	All Of The Time	Some Of The Time	All Of The Time	None Of The Time	Most Of The Time	None Of The Time	Most Of The Time	Most Of The Time	7	Strongly Agree	Disagree	Strongly Agree	Strongly Disagree	Strongly Agree	Agree	Strongly Agree	Disagree	Disagree	Disagree	24	Disagree	Very Sure	Very Sure	Very Sure	Very Sure	Very Sure	Somewhat Sure	16
181	Urban	F	40 - 49 years old	No	Checked	Unchecked	Unchecked	Unchecked	Unchecked	Yes	Yes	college	Unchecked	Checked	Unchecked	Unchecked	Unchecked	Unchecked	Democrat	Very Willing	All Of The Time	All Of The Time	Most Of The Time	All Of The Time	All Of The Time	Most Of The Time	None Of The Time	Most Of The Time	Some Of The Time	7	Strongly Agree	Strongly Disagree	Strongly Agree	Strongly Disagree	Strongly Agree	Disagree	Strongly Disagree	Strongly Disagree	Strongly Disagree	Strongly Disagree	26	Agree	Very Sure	Very Sure	Very Sure	Very Sure	Very Sure	Very Sure	18
183	Rural	F	18 - 29 years old	No	Checked	Unchecked	Unchecked	Unchecked	Unchecked	Yes	Yes	college	Unchecked	Unchecked	Checked	Unchecked	Unchecked	Unchecked	Democrat	Very Willing	Most Of The Time	Most Of The Time	Some Of The Time	All Of The Time	Some Of The Time	Most Of The Time	None Of The Time	Some Of The Time	Most Of The Time	7	Agree	Disagree	Agree	Strongly Disagree	Strongly Agree	Strongly Disagree	Disagree	Strongly Disagree	Strongly Disagree	Disagree	24	Disagree	Very Sure	Very Sure	Sure	Very Sure	Sure	Somewhat Sure	14
184	Urban	F	30 - 39 years old	No	Checked	Unchecked	Unchecked	Unchecked	Unchecked	Yes	Yes	college	Unchecked	Unchecked	Unchecked	Unchecked	Unchecked	Checked	Democrat	Very Willing	All Of The Time	All Of The Time	Most Of The Time	All Of The Time	None Of The Time	Most Of The Time	Some Of The Time	Most Of The Time	Most Of The Time	7	Strongly Agree	Strongly Disagree	Strongly Agree	Strongly Disagree	Strongly Agree	Disagree	Strongly Agree	Strongly Disagree	Strongly Disagree	Strongly Disagree	29	Disagree	Very Sure	Very Sure	Very Sure	Very Sure	Very Sure	Somewhat Sure	16
185	Urban	F	60 - 69 years old	No	Checked	Unchecked	Unchecked	Unchecked	Unchecked	No	NA	college	Unchecked	Unchecked	Unchecked	Unchecked	Unchecked	Checked	Democrat	Very Willing	All Of The Time	All Of The Time	All Of The Time	All Of The Time	All Of The Time	Most Of The Time	Some Of The Time	All Of The Time	Most Of The Time	7	Strongly Agree	Strongly Disagree	Strongly Agree	Strongly Disagree	Strongly Agree	Strongly Disagree	Strongly Agree	Strongly Disagree	Strongly Disagree	Strongly Disagree	30	Strongly Agree	Very Sure	Very Sure	Very Sure	Very Sure	Very Sure	Very Sure	18
186	Urban	F	40 - 49 years old	No	Checked	Unchecked	Unchecked	Unchecked	Unchecked	Yes	No	college	Unchecked	Checked	Unchecked	Unchecked	Unchecked	Unchecked	I prefer not to share	Very Willing	All Of The Time	All Of The Time	Most Of The Time	All Of The Time	All Of The Time	Most Of The Time	None Of The Time	Most Of The Time	Most Of The Time	7	Strongly Agree	Disagree	Strongly Agree	Strongly Disagree	Agree	Disagree	Disagree	Disagree	Disagree	Disagree	22	Agree	Very Sure	Very Sure	Very Sure	Very Sure	Very Sure	Somewhat Sure	16
187	Urban	F	30 - 39 years old	No	Checked	Unchecked	Unchecked	Unchecked	Unchecked	Yes	No	college	Unchecked	Unchecked	Unchecked	Unchecked	Unchecked	Checked	Democrat	Very Willing	All Of The Time	All Of The Time	Most Of The Time	Most Of The Time	Some Of The Time	Most Of The Time	None Of The Time	Most Of The Time	Most Of The Time	7	Strongly Agree	Strongly Disagree	Strongly Agree	Strongly Disagree	Strongly Agree	Disagree	Agree	Strongly Disagree	Strongly Disagree	Strongly Disagree	28	Agree	Very Sure	Very Sure	Very Sure	Very Sure	Very Sure	Somewhat Sure	16
189	Urban	M	30 - 39 years old	No	Checked	Unchecked	Unchecked	Unchecked	Unchecked	Yes	Yes	college	Unchecked	Checked	Unchecked	Unchecked	Unchecked	Unchecked	Independent	Very Willing	All Of The Time	All Of The Time	Some Of The Time	All Of The Time	None Of The Time	Some Of The Time	None Of The Time	Most Of The Time	Most Of The Time	7	Strongly Agree	Disagree	Strongly Agree	Strongly Disagree	Strongly Agree	Strongly Disagree	Strongly Disagree	Strongly Disagree	Strongly Disagree	Strongly Disagree	26	Agree	Very Sure	Very Sure	Very Sure	Very Sure	Very Sure	Sure	17
190	Urban	F	40 - 49 years old	No	Checked	Unchecked	Unchecked	Unchecked	Unchecked	Yes	Yes	some college	Unchecked	Checked	Unchecked	Unchecked	Unchecked	Unchecked	I prefer not to share	Very Willing	All Of The Time	All Of The Time	Most Of The Time	All Of The Time	Some Of The Time	All Of The Time	None Of The Time	All Of The Time	Some Of The Time	7	Strongly Agree	Disagree	Strongly Agree	Strongly Disagree	Strongly Agree	Strongly Disagree	Agree	Strongly Disagree	Strongly Disagree	Strongly Disagree	28	Agree	Very Sure	Very Sure	Very Sure	Very Sure	Very Sure	Somewhat Sure	16
191	Urban	F	18 - 29 years old	Yes	Checked	Unchecked	Unchecked	Unchecked	Unchecked	No	NA	< high school/highschool	Unchecked	Unchecked	Unchecked	Unchecked	Unchecked	Checked	I prefer not to share	Very Willing	All Of The Time	All Of The Time	Most Of The Time	All Of The Time	Some Of The Time	Most Of The Time	Some Of The Time	All Of The Time	All Of The Time	7	Agree	Disagree	Agree	Disagree	Agree	Disagree	Disagree	Disagree	Disagree	Disagree	19	Agree	Very Sure	Very Sure	Very Sure	Sure	Sure	Somewhat Sure	14
192	Urban	F	70 - 79 years old	No	Checked	Unchecked	Unchecked	Unchecked	Unchecked	No	NA	college	Unchecked	Checked	Unchecked	Unchecked	Unchecked	Unchecked	Democrat	Very Willing	All Of The Time	All Of The Time	All Of The Time	All Of The Time	Some Of The Time	Most Of The Time	None Of The Time	Most Of The Time	Most Of The Time	7	Strongly Agree	Strongly Disagree	Strongly Agree	Strongly Disagree	Strongly Agree	Strongly Disagree	Strongly Agree	Strongly Disagree	Strongly Disagree	Strongly Disagree	30	Strongly Agree	Very Sure	Very Sure	Very Sure	Very Sure	Very Sure	Very Sure	18
193	Urban	F	18 - 29 years old	No	Checked	Unchecked	Unchecked	Unchecked	Unchecked	Yes	Yes	some college	Unchecked	Checked	Unchecked	Unchecked	Unchecked	Unchecked	Republican	Very Willing	All Of The Time	All Of The Time	Some Of The Time	All Of The Time	Some Of The Time	Some Of The Time	None Of The Time	All Of The Time	Most Of The Time	7	Strongly Agree	Disagree	Agree	Strongly Disagree	Strongly Agree	Strongly Agree	Strongly Agree	Strongly Disagree	Strongly Disagree	Strongly Disagree	25	Agree	Very Sure	Very Sure	Very Sure	Very Sure	Very Sure	Not At All Sure	15
194	Urban	F	30 - 39 years old	No	Checked	Unchecked	Unchecked	Unchecked	Unchecked	Yes	Yes	college	Unchecked	Checked	Unchecked	Unchecked	Unchecked	Unchecked	Democrat	Very Willing	All Of The Time	All Of The Time	All Of The Time	All Of The Time	Some Of The Time	All Of The Time	None Of The Time	All Of The Time	Most Of The Time	7	Strongly Agree	Disagree	Strongly Agree	Strongly Disagree	Strongly Agree	Disagree	Agree	Strongly Disagree	Strongly Disagree	Strongly Disagree	27	Agree	Very Sure	Very Sure	Very Sure	Very Sure	Very Sure	Somewhat Sure	16
195	Urban	M	40 - 49 years old	No	Checked	Unchecked	Unchecked	Unchecked	Unchecked	Yes	Yes	college	Unchecked	Unchecked	Unchecked	Unchecked	Unchecked	Checked	Independent	Very Willing	All Of The Time	Most Of The Time	All Of The Time	All Of The Time	None Of The Time	Most Of The Time	None Of The Time	Most Of The Time	Some Of The Time	7	Strongly Agree	Disagree	Strongly Agree	Strongly Disagree	Strongly Agree	Disagree	Agree	Strongly Disagree	Disagree	Strongly Disagree	26	Agree	Very Sure	Very Sure	Very Sure	Very Sure	Sure	Sure	16
196	Rural	F	30 - 39 years old	No	Checked	Unchecked	Unchecked	Unchecked	Unchecked	Yes	Yes	college	Unchecked	Checked	Unchecked	Checked	Unchecked	Unchecked	Democrat	Very Willing	All Of The Time	Most Of The Time	Most Of The Time	All Of The Time	None Of The Time	Most Of The Time	None Of The Time	Most Of The Time	Most Of The Time	7	Agree	Agree	Agree	Strongly Disagree	Strongly Agree	Disagree	Agree	Strongly Disagree	Strongly Disagree	Strongly Disagree	24	Agree	Very Sure	Very Sure	Very Sure	Very Sure	Very Sure	Somewhat Sure	16
197	Urban	F	50 - 59 years old	No	Unchecked	Unchecked	Unchecked	Checked	Unchecked	Yes	Yes	college	Unchecked	Checked	Unchecked	Unchecked	Unchecked	Unchecked	Democrat	Very Willing	All Of The Time	All Of The Time	Most Of The Time	All Of The Time	None Of The Time	Most Of The Time	None Of The Time	All Of The Time	Some Of The Time	7	Strongly Agree	Strongly Disagree	Strongly Agree	Strongly Disagree	Strongly Agree	Disagree	Agree	Strongly Disagree	Strongly Disagree	Strongly Disagree	28	Disagree	Very Sure	Very Sure	Very Sure	Very Sure	Very Sure	Very Sure	18
199	Rural	F	30 - 39 years old	No	Checked	Unchecked	Unchecked	Unchecked	Unchecked	Yes	No	some college	Unchecked	Unchecked	Unchecked	Unchecked	Unchecked	Checked	Republican	Somewhat willing/willing	Some Of The Time	All Of The Time	Most Of The Time	All Of The Time	Some Of The Time	Some Of The Time	None Of The Time	Some Of The Time	None Of The Time	6	Agree	Agree	Disagree	Disagree	Agree	Disagree	Disagree	Disagree	Disagree	Disagree	17	Agree	Very Sure	Very Sure	Sure	Sure	Somewhat Sure	Not At All Sure	11
200	Urban	F	30 - 39 years old	No	Checked	Unchecked	Unchecked	Unchecked	Unchecked	Yes	Yes	some college	Unchecked	Unchecked	Unchecked	Unchecked	Unchecked	Checked	I prefer not to share	Somewhat willing/willing	All Of The Time	All Of The Time	Some Of The Time	All Of The Time	None Of The Time	Most Of The Time	None Of The Time	Some Of The Time	None Of The Time	6	Agree	Strongly Agree	Strongly Disagree	Disagree	Disagree	Strongly Disagree	Strongly Disagree	Strongly Disagree	Strongly Disagree	Strongly Disagree	17	Agree	Very Sure	Very Sure	Not At All Sure	Sure	Sure	Not At All Sure	10
201	Urban	F	30 - 39 years old	No	Checked	Unchecked	Unchecked	Unchecked	Unchecked	Yes	Yes	college	Unchecked	Unchecked	Unchecked	Unchecked	Unchecked	Checked	Democrat	Very Willing	All Of The Time	All Of The Time	Most Of The Time	All Of The Time	None Of The Time	Some Of The Time	None Of The Time	Most Of The Time	Some Of The Time	7	Agree	Strongly Disagree	Strongly Agree	Strongly Disagree	Strongly Agree	Strongly Disagree	Agree	Strongly Disagree	Strongly Disagree	Strongly Disagree	28	Agree	Very Sure	Very Sure	Very Sure	Very Sure	Very Sure	Not At All Sure	15
202	Urban	F	40 - 49 years old	No	Checked	Unchecked	Unchecked	Unchecked	Unchecked	Yes	No	college	Unchecked	Unchecked	Unchecked	Unchecked	Unchecked	Checked	Democrat	Very Willing	All Of The Time	All Of The Time	Most Of The Time	All Of The Time	Some Of The Time	Some Of The Time	None Of The Time	Most Of The Time	Some Of The Time	7	Strongly Agree	Disagree	Strongly Agree	Strongly Disagree	Strongly Agree	Strongly Disagree	Strongly Agree	Strongly Disagree	Strongly Disagree	Strongly Disagree	29	Agree	Very Sure	Very Sure	Very Sure	Very Sure	Very Sure	Sure	17
203	Urban	F	30 - 39 years old	No	Checked	Unchecked	Unchecked	Unchecked	Unchecked	Yes	No	some college	Unchecked	Unchecked	Unchecked	Unchecked	Unchecked	Checked	Something else	Very Willing	All Of The Time	Most Of The Time	Most Of The Time	All Of The Time	Some Of The Time	Most Of The Time	None Of The Time	Some Of The Time	Most Of The Time	7	Strongly Agree	Strongly Disagree	Agree	Strongly Disagree	Strongly Agree	Disagree	Disagree	Disagree	Disagree	Disagree	23	Disagree	Very Sure	Very Sure	Very Sure	Very Sure	Very Sure	Somewhat Sure	16
206	Urban	F	30 - 39 years old	No	Checked	Unchecked	Unchecked	Unchecked	Unchecked	Yes	No	< high school/highschool	Unchecked	Checked	Unchecked	Unchecked	Unchecked	Unchecked	Independent	Somewhat willing/willing	All Of The Time	All Of The Time	Most Of The Time	All Of The Time	None Of The Time	All Of The Time	None Of The Time	Most Of The Time	Most Of The Time	7	Strongly Agree	Agree	Agree	Disagree	Agree	Disagree	Agree	Strongly Disagree	Strongly Disagree	Strongly Disagree	23	Agree	Sure	Sure	Sure	Very Sure	Sure	Not At All Sure	11
208	Rural	F	60 - 69 years old	No	Checked	Unchecked	Unchecked	Unchecked	Unchecked	Yes	Yes	college	Unchecked	Unchecked	Checked	Unchecked	Unchecked	Unchecked	Independent	Very Willing	All Of The Time	Most Of The Time	Some Of The Time	All Of The Time	Some Of The Time	All Of The Time	Some Of The Time	All Of The Time	Most Of The Time	7	Agree	Disagree	Disagree	Strongly Disagree	Strongly Agree	Strongly Disagree	Strongly Agree	Strongly Disagree	Strongly Disagree	Strongly Disagree	26	Agree	Very Sure	Very Sure	Very Sure	Very Sure	Very Sure	Sure	17
210	Rural	F	30 - 39 years old	No	Checked	Unchecked	Unchecked	Unchecked	Unchecked	Yes	Yes	some college	Unchecked	Unchecked	Unchecked	Unchecked	Unchecked	Checked	I prefer not to share	Very Willing	All Of The Time	All Of The Time	All Of The Time	All Of The Time	Most Of The Time	All Of The Time	Some Of The Time	All Of The Time	Some Of The Time	7	Strongly Agree	Strongly Disagree	Strongly Agree	Strongly Disagree	Strongly Agree	Strongly Disagree	Agree	Strongly Disagree	Strongly Disagree	Strongly Disagree	29	Agree	Very Sure	Very Sure	Very Sure	Very Sure	Very Sure	Sure	17
211	Rural	M	40 - 49 years old	No	Checked	Unchecked	Unchecked	Unchecked	Unchecked	Yes	No	college	Unchecked	Checked	Unchecked	Checked	Unchecked	Unchecked	I prefer not to share	Very Willing	Most Of The Time	Most Of The Time	Most Of The Time	All Of The Time	Most Of The Time	Most Of The Time	None Of The Time	Most Of The Time	Most Of The Time	7	Strongly Agree	Disagree	Strongly Agree	Strongly Disagree	Strongly Agree	Disagree	Agree	Strongly Disagree	Strongly Disagree	Strongly Disagree	27	Agree	Very Sure	Very Sure	Very Sure	Very Sure	Very Sure	Sure	17
214	Rural	F	30 - 39 years old	No	Checked	Unchecked	Unchecked	Unchecked	Unchecked	Yes	Yes	some college	Unchecked	Unchecked	Unchecked	Unchecked	Unchecked	Checked	I prefer not to share	Somewhat willing/willing	Some Of The Time	Most Of The Time	Most Of The Time	All Of The Time	None Of The Time	Most Of The Time	None Of The Time	All Of The Time	Most Of The Time	7	Disagree	Strongly Agree	Strongly Disagree	Agree	Strongly Disagree	NA	Strongly Disagree	Strongly Disagree	Strongly Disagree	Strongly Disagree	NA	Strongly Disagree	Not At All Sure	Somewhat Sure	Not At All Sure	Sure	Not At All Sure	Not At All Sure	3
215	Rural	F	40 - 49 years old	No	Checked	Unchecked	Unchecked	Unchecked	Unchecked	Yes	Yes	college	Unchecked	Checked	Unchecked	Unchecked	Unchecked	Unchecked	Democrat	Very Willing	All Of The Time	All Of The Time	All Of The Time	All Of The Time	Some Of The Time	All Of The Time	None Of The Time	Most Of The Time	Most Of The Time	7	Strongly Agree	Disagree	Agree	Strongly Disagree	Strongly Agree	Disagree	Agree	Disagree	Disagree	Disagree	23	Agree	NA	NA	NA	NA	NA	NA	NA
216	Urban	M	18 - 29 years old	No	Checked	Unchecked	Unchecked	Unchecked	Unchecked	Yes	Yes	some college	Unchecked	Checked	Unchecked	Unchecked	Unchecked	Unchecked	Independent	Not at all willing	None Of The Time	Some Of The Time	None Of The Time	All Of The Time	None Of The Time	None Of The Time	None Of The Time	None Of The Time	None Of The Time	2	Strongly Disagree	Strongly Agree	Strongly Disagree	Strongly Agree	Strongly Disagree	Strongly Disagree	Strongly Agree	Strongly Disagree	Strongly Disagree	Strongly Disagree	15	Strongly Disagree	NA	NA	NA	NA	NA	NA	NA
217	Urban	F	30 - 39 years old	No	Checked	Unchecked	Unchecked	Unchecked	Unchecked	Yes	No	college	Unchecked	Unchecked	Unchecked	Unchecked	Unchecked	Checked	Democrat	Very Willing	Most Of The Time	All Of The Time	Most Of The Time	All Of The Time	Most Of The Time	Most Of The Time	None Of The Time	Most Of The Time	Some Of The Time	7	Strongly Agree	Disagree	Strongly Agree	Strongly Disagree	Strongly Agree	Agree	Agree	Strongly Disagree	Strongly Disagree	Strongly Disagree	26	Agree	Very Sure	Very Sure	Very Sure	Very Sure	Very Sure	Not At All Sure	15
218	Urban	F	30 - 39 years old	No	Checked	Unchecked	Unchecked	Unchecked	Unchecked	Yes	Yes	college	Unchecked	Unchecked	Unchecked	Unchecked	Unchecked	Checked	Republican	Very Willing	All Of The Time	All Of The Time	All Of The Time	All Of The Time	All Of The Time	All Of The Time	None Of The Time	All Of The Time	Most Of The Time	7	Strongly Agree	Disagree	Strongly Agree	Strongly Disagree	Strongly Agree	Strongly Agree	Strongly Agree	Strongly Disagree	Strongly Disagree	Strongly Disagree	26	Strongly Disagree	Very Sure	Very Sure	Very Sure	Very Sure	Very Sure	Not At All Sure	15
220	Rural	M	18 - 29 years old	Yes	Checked	Unchecked	Unchecked	Unchecked	Unchecked	Yes	No	college	Unchecked	Unchecked	Unchecked	Unchecked	Unchecked	Checked	Democrat	Very Willing	All Of The Time	Some Of The Time	Most Of The Time	All Of The Time	None Of The Time	Most Of The Time	None Of The Time	Most Of The Time	Most Of The Time	7	Strongly Agree	Disagree	Strongly Agree	Strongly Disagree	Strongly Agree	Agree	Strongly Agree	Strongly Disagree	Agree	Agree	23	Agree	Very Sure	Very Sure	Very Sure	Very Sure	Very Sure	Somewhat Sure	16
221	Rural	F	40 - 49 years old	No	Checked	Unchecked	Unchecked	Unchecked	Unchecked	Yes	Yes	some college	Unchecked	Unchecked	Unchecked	Checked	Unchecked	Unchecked	Independent	Somewhat willing/willing	All Of The Time	All Of The Time	Most Of The Time	All Of The Time	None Of The Time	Most Of The Time	None Of The Time	Most Of The Time	Some Of The Time	7	Agree	Disagree	Agree	Disagree	Agree	Disagree	Disagree	Disagree	Disagree	Disagree	19	Agree	Sure	Sure	Sure	Sure	Sure	Not At All Sure	10
222	Urban	F	40 - 49 years old	No	Checked	Unchecked	Unchecked	Unchecked	Unchecked	No	NA	college	Unchecked	Checked	Unchecked	Unchecked	Unchecked	Unchecked	Republican	Very Willing	All Of The Time	All Of The Time	All Of The Time	All Of The Time	All Of The Time	All Of The Time	Some Of The Time	All Of The Time	All Of The Time	7	Strongly Agree	Disagree	Strongly Agree	Strongly Disagree	Strongly Agree	Disagree	Strongly Agree	Strongly Disagree	Strongly Disagree	Strongly Disagree	28	Strongly Agree	Very Sure	Very Sure	Very Sure	Very Sure	Very Sure	Somewhat Sure	16
225	Urban	F	30 - 39 years old	No	Checked	Unchecked	Unchecked	Unchecked	Unchecked	Yes	No	some college	Unchecked	Checked	Unchecked	Checked	Unchecked	Unchecked	Something else	Very Willing	All Of The Time	All Of The Time	Most Of The Time	All Of The Time	None Of The Time	Most Of The Time	None Of The Time	All Of The Time	Some Of The Time	7	Strongly Agree	Disagree	Strongly Agree	Strongly Disagree	Strongly Agree	Agree	Agree	Strongly Disagree	Strongly Disagree	Disagree	25	Agree	Very Sure	Very Sure	Very Sure	Very Sure	Very Sure	Somewhat Sure	16
226	Rural	M	70 - 79 years old	No	Checked	Unchecked	Unchecked	Unchecked	Unchecked	No	NA	college	Unchecked	Unchecked	Unchecked	Unchecked	Unchecked	Checked	Democrat	Very Willing	All Of The Time	All Of The Time	All Of The Time	All Of The Time	All Of The Time	Most Of The Time	None Of The Time	Most Of The Time	Most Of The Time	7	Strongly Agree	Strongly Disagree	Strongly Agree	Strongly Disagree	Strongly Agree	Strongly Disagree	Agree	Strongly Disagree	Strongly Disagree	Disagree	28	Disagree	Very Sure	Very Sure	Very Sure	Very Sure	Very Sure	Very Sure	18
227	Rural	F	30 - 39 years old	No	Checked	Unchecked	Unchecked	Unchecked	Unchecked	Yes	No	some college	Unchecked	Checked	Unchecked	Unchecked	Unchecked	Unchecked	Democrat	Somewhat willing/willing	All Of The Time	Some Of The Time	Some Of The Time	All Of The Time	None Of The Time	None Of The Time	Most Of The Time	Most Of The Time	Most Of The Time	6	Strongly Agree	Disagree	Strongly Agree	Strongly Disagree	Strongly Agree	Strongly Disagree	Disagree	Disagree	Disagree	Agree	23	Disagree	Very Sure	Very Sure	Very Sure	Very Sure	Somewhat Sure	Not At All Sure	13
228	Urban	M	40 - 49 years old	No	Checked	Unchecked	Unchecked	Unchecked	Unchecked	Yes	No	college	Unchecked	Unchecked	Unchecked	Unchecked	Unchecked	Checked	Independent	Very Willing	All Of The Time	All Of The Time	Most Of The Time	All Of The Time	Some Of The Time	Some Of The Time	None Of The Time	All Of The Time	Most Of The Time	7	Strongly Agree	Agree	Strongly Agree	Strongly Disagree	Strongly Agree	Strongly Disagree	Agree	Strongly Disagree	Strongly Disagree	Strongly Disagree	27	Strongly Agree	Very Sure	Very Sure	Very Sure	Very Sure	Very Sure	Somewhat Sure	16
229	Urban	F	30 - 39 years old	No	Checked	Unchecked	Unchecked	Unchecked	Unchecked	Yes	Yes	some college	Unchecked	Unchecked	Unchecked	Checked	Unchecked	Unchecked	Democrat	Very Willing	All Of The Time	All Of The Time	All Of The Time	All Of The Time	All Of The Time	All Of The Time	None Of The Time	All Of The Time	Most Of The Time	7	Strongly Agree	Strongly Disagree	Strongly Agree	Strongly Disagree	Strongly Agree	Disagree	Strongly Agree	Strongly Disagree	Strongly Disagree	Strongly Disagree	29	Disagree	Very Sure	Very Sure	Very Sure	Very Sure	Very Sure	Very Sure	18
230	Urban	F	30 - 39 years old	No	Checked	Unchecked	Unchecked	Unchecked	Unchecked	Yes	Yes	college	Unchecked	Unchecked	Unchecked	Checked	Unchecked	Unchecked	Democrat	Very Willing	All Of The Time	All Of The Time	Most Of The Time	All Of The Time	Some Of The Time	Most Of The Time	None Of The Time	Most Of The Time	Most Of The Time	7	Agree	Agree	Agree	Strongly Disagree	Strongly Agree	Strongly Disagree	Agree	Strongly Disagree	Strongly Disagree	Strongly Disagree	25	Disagree	Very Sure	Very Sure	Very Sure	Very Sure	Very Sure	Somewhat Sure	16
232	Rural	F	60 - 69 years old	No	Checked	Unchecked	Unchecked	Unchecked	Unchecked	Yes	Yes	college	Unchecked	Unchecked	Unchecked	Checked	Unchecked	Unchecked	I prefer not to share	Very Willing	All Of The Time	All Of The Time	Most Of The Time	All Of The Time	Most Of The Time	Some Of The Time	None Of The Time	Most Of The Time	Some Of The Time	7	Strongly Agree	Strongly Agree	Strongly Agree	Strongly Disagree	Strongly Agree	Disagree	Disagree	Strongly Disagree	Strongly Disagree	Strongly Disagree	24	Strongly Agree	Very Sure	Very Sure	Very Sure	Very Sure	Very Sure	Very Sure	18
233	Rural	F	50 - 59 years old	No	Checked	Unchecked	Unchecked	Unchecked	Unchecked	Yes	Yes	college	Unchecked	Unchecked	Unchecked	Unchecked	Unchecked	Checked	Independent	Very Willing	All Of The Time	All Of The Time	Some Of The Time	All Of The Time	Most Of The Time	Most Of The Time	None Of The Time	All Of The Time	Most Of The Time	7	Strongly Agree	Disagree	Strongly Agree	Strongly Disagree	Strongly Agree	Strongly Disagree	Agree	Strongly Disagree	Strongly Disagree	Strongly Disagree	28	Disagree	Very Sure	Very Sure	Very Sure	Very Sure	Very Sure	Very Sure	18
234	Rural	F	30 - 39 years old	No	Checked	Unchecked	Unchecked	Unchecked	Unchecked	Yes	No	college	Unchecked	Checked	Unchecked	Unchecked	Unchecked	Unchecked	Republican	Somewhat willing/willing	All Of The Time	Most Of The Time	Some Of The Time	All Of The Time	Some Of The Time	Some Of The Time	None Of The Time	Most Of The Time	Most Of The Time	7	Agree	Strongly Agree	Disagree	Disagree	Agree	Strongly Disagree	Strongly Disagree	Disagree	Disagree	Disagree	16	Disagree	Very Sure	Very Sure	Sure	Very Sure	Very Sure	Somewhat Sure	15
235	Rural	F	30 - 39 years old	No	Checked	Unchecked	Unchecked	Unchecked	Unchecked	Yes	Yes	college	Unchecked	Unchecked	Unchecked	Unchecked	Unchecked	Checked	Republican	Somewhat willing/willing	Most Of The Time	All Of The Time	Most Of The Time	All Of The Time	All Of The Time	Some Of The Time	None Of The Time	Some Of The Time	None Of The Time	6	Agree	Strongly Agree	Strongly Disagree	Agree	Agree	Strongly Disagree	Disagree	Strongly Disagree	Strongly Disagree	Strongly Disagree	18	Agree	Very Sure	Very Sure	Somewhat Sure	Sure	Sure	Not At All Sure	11
236	Urban	F	18 - 29 years old	No	Checked	Unchecked	Unchecked	Unchecked	Unchecked	Yes	Yes	some college	Unchecked	Checked	Unchecked	Unchecked	Unchecked	Unchecked	I prefer not to share	Somewhat willing/willing	All Of The Time	Some Of The Time	None Of The Time	Most Of The Time	None Of The Time	None Of The Time	None Of The Time	Most Of The Time	None Of The Time	4	Disagree	Agree	Disagree	Disagree	Strongly Disagree	Strongly Disagree	Strongly Disagree	Strongly Disagree	Strongly Disagree	Strongly Disagree	17	Disagree	Somewhat Sure	Sure	Sure	Sure	Somewhat Sure	Not At All Sure	8
237	Urban	F	30 - 39 years old	Yes	Checked	Unchecked	Unchecked	Unchecked	Unchecked	Yes	No	some college	Unchecked	Unchecked	Unchecked	Unchecked	Unchecked	Checked	Independent	Very Willing	All Of The Time	All Of The Time	Most Of The Time	All Of The Time	All Of The Time	Most Of The Time	None Of The Time	Most Of The Time	Some Of The Time	7	Strongly Agree	Disagree	Strongly Agree	Strongly Disagree	Strongly Agree	Agree	Agree	Strongly Disagree	Strongly Disagree	Strongly Disagree	26	Agree	Very Sure	Very Sure	Very Sure	Very Sure	Sure	Somewhat Sure	15
239	Rural	F	30 - 39 years old	No	Checked	Unchecked	Unchecked	Unchecked	Unchecked	Yes	Yes	some college	Unchecked	Unchecked	Unchecked	Unchecked	Unchecked	Checked	Democrat	Very Willing	All Of The Time	All Of The Time	Some Of The Time	Most Of The Time	Some Of The Time	Most Of The Time	Some Of The Time	Most Of The Time	Some Of The Time	7	Strongly Agree	Disagree	Strongly Agree	Strongly Disagree	Strongly Agree	Strongly Agree	Strongly Agree	Strongly Disagree	Strongly Disagree	Strongly Disagree	26	Agree	Very Sure	Very Sure	Very Sure	Very Sure	Very Sure	Sure	17
240	Urban	F	30 - 39 years old	No	Checked	Unchecked	Unchecked	Unchecked	Unchecked	Yes	Yes	some college	Unchecked	Unchecked	Unchecked	Unchecked	Unchecked	Checked	I prefer not to share	Very Willing	All Of The Time	All Of The Time	Some Of The Time	All Of The Time	None Of The Time	None Of The Time	None Of The Time	Most Of The Time	Most Of The Time	6	Agree	Agree	Agree	NA	Agree	Disagree	Disagree	Disagree	Disagree	Disagree	NA	Agree	Very Sure	Very Sure	Very Sure	Very Sure	Very Sure	Not At All Sure	15
241	Rural	F	30 - 39 years old	No	Checked	Unchecked	Unchecked	Unchecked	Unchecked	Yes	Yes	some college	Unchecked	Unchecked	Unchecked	Unchecked	Unchecked	Checked	Democrat	Very Willing	All Of The Time	All Of The Time	All Of The Time	All Of The Time	All Of The Time	Some Of The Time	None Of The Time	All Of The Time	Some Of The Time	7	Strongly Agree	Disagree	Strongly Agree	Strongly Disagree	Strongly Agree	Agree	Strongly Agree	Strongly Disagree	Strongly Disagree	Strongly Disagree	27	Agree	Very Sure	Very Sure	Very Sure	Very Sure	Very Sure	Very Sure	18
242	Urban	F	40 - 49 years old	No	Checked	Unchecked	Unchecked	Unchecked	Unchecked	Yes	No	college	Unchecked	Unchecked	Unchecked	Unchecked	Unchecked	Checked	Independent	Somewhat willing/willing	Most Of The Time	All Of The Time	Most Of The Time	All Of The Time	None Of The Time	Most Of The Time	None Of The Time	Most Of The Time	All Of The Time	7	Strongly Agree	Disagree	Strongly Agree	Strongly Disagree	Strongly Agree	Disagree	Strongly Agree	Disagree	Strongly Disagree	Strongly Disagree	27	Disagree	Very Sure	Very Sure	Very Sure	Very Sure	Somewhat Sure	Not At All Sure	13
243	Urban	F	18 - 29 years old	No	Checked	Unchecked	Unchecked	Unchecked	Unchecked	Yes	Yes	some college	Unchecked	Checked	Unchecked	Unchecked	Unchecked	Unchecked	I prefer not to share	Somewhat willing/willing	All Of The Time	Most Of The Time	Some Of The Time	All Of The Time	Most Of The Time	Some Of The Time	None Of The Time	Some Of The Time	Most Of The Time	7	Agree	Agree	Disagree	Agree	Agree	Disagree	Agree	Disagree	Agree	Agree	15	Agree	Sure	Sure	Sure	Very Sure	Sure	Not At All Sure	11
244	Urban	M	40 - 49 years old	No	Unchecked	Checked	Unchecked	Unchecked	Unchecked	Yes	No	some college	Unchecked	Checked	Unchecked	Checked	Unchecked	Unchecked	Democrat	Very Willing	All Of The Time	All Of The Time	All Of The Time	All Of The Time	None Of The Time	Most Of The Time	Some Of The Time	Most Of The Time	Most Of The Time	7	Strongly Agree	Strongly Disagree	Strongly Agree	Strongly Disagree	Strongly Agree	Strongly Disagree	Strongly Agree	Strongly Disagree	Disagree	Agree	27	Disagree	Very Sure	Very Sure	Very Sure	Not At All Sure	Very Sure	Very Sure	15
245	Rural	M	70 - 79 years old	No	Checked	Unchecked	Unchecked	Unchecked	Checked	No	NA	college	Unchecked	Unchecked	Unchecked	Unchecked	Unchecked	Checked	Independent	Very Willing	All Of The Time	All Of The Time	Most Of The Time	Most Of The Time	Some Of The Time	All Of The Time	Most Of The Time	All Of The Time	Most Of The Time	7	Strongly Disagree	Strongly Disagree	Strongly Disagree	NA	NA	Strongly Disagree	Strongly Disagree	Strongly Disagree	Strongly Disagree	Strongly Disagree	NA	Strongly Disagree	Very Sure	Very Sure	Very Sure	Not At All Sure	Not At All Sure	Not At All Sure	9
247	Urban	F	30 - 39 years old	No	Checked	Unchecked	Unchecked	Unchecked	Unchecked	Yes	No	college	Unchecked	Checked	Unchecked	Unchecked	Unchecked	Unchecked	Democrat	Very Willing	All Of The Time	All Of The Time	Some Of The Time	Most Of The Time	None Of The Time	Some Of The Time	None Of The Time	Some Of The Time	Some Of The Time	7	Strongly Agree	Strongly Disagree	Strongly Agree	Strongly Disagree	Strongly Agree	Disagree	Agree	Strongly Disagree	Strongly Disagree	Strongly Disagree	28	Disagree	Very Sure	Very Sure	Very Sure	Very Sure	Sure	Not At All Sure	14
248	Rural	F	40 - 49 years old	No	Checked	Unchecked	Unchecked	Unchecked	Unchecked	Yes	No	college	Unchecked	Unchecked	Unchecked	Unchecked	Unchecked	Checked	Independent	Very Willing	All Of The Time	All Of The Time	Most Of The Time	All Of The Time	Some Of The Time	All Of The Time	None Of The Time	Most Of The Time	Some Of The Time	7	Strongly Disagree	Agree	Strongly Agree	Strongly Disagree	Strongly Agree	Strongly Disagree	Agree	Strongly Disagree	Strongly Disagree	Strongly Disagree	24	Agree	Very Sure	Very Sure	Very Sure	Very Sure	Very Sure	Somewhat Sure	16
249	Urban	F	18 - 29 years old	No	Checked	Unchecked	Unchecked	Unchecked	Unchecked	No	NA	college	Unchecked	Unchecked	Unchecked	Unchecked	Unchecked	Checked	Independent	Very Willing	All Of The Time	All Of The Time	All Of The Time	All Of The Time	Some Of The Time	Some Of The Time	None Of The Time	Most Of The Time	Most Of The Time	7	Strongly Agree	Agree	Disagree	Strongly Disagree	Agree	Strongly Disagree	Strongly Disagree	Strongly Disagree	Strongly Disagree	Strongly Disagree	22	Agree	Very Sure	Very Sure	Very Sure	Very Sure	Very Sure	Sure	17
250	Rural	F	30 - 39 years old	No	Checked	Unchecked	Unchecked	Unchecked	Unchecked	Yes	Yes	some college	Unchecked	Checked	Unchecked	Checked	Unchecked	Unchecked	Independent	Very Willing	All Of The Time	All Of The Time	Some Of The Time	All Of The Time	None Of The Time	Some Of The Time	None Of The Time	Some Of The Time	Some Of The Time	7	Strongly Agree	Strongly Disagree	Strongly Agree	Strongly Disagree	Strongly Agree	Strongly Agree	Strongly Agree	Strongly Disagree	Strongly Agree	Strongly Agree	21	Strongly Disagree	Very Sure	Very Sure	Somewhat Sure	Very Sure	Very Sure	Not At All Sure	13
251	Urban	F	18 - 29 years old	No	Checked	Unchecked	Unchecked	Unchecked	Unchecked	Yes	Yes	college	Unchecked	Unchecked	Unchecked	Unchecked	Unchecked	Checked	Democrat	Somewhat willing/willing	All Of The Time	Some Of The Time	Most Of The Time	All Of The Time	Some Of The Time	Some Of The Time	None Of The Time	Most Of The Time	Some Of The Time	7	Disagree	Strongly Agree	Disagree	Disagree	Agree	Strongly Disagree	Disagree	Disagree	Disagree	Agree	15	Disagree	Sure	Sure	Sure	Very Sure	Sure	Not At All Sure	11
252	Rural	M	30 - 39 years old	No	Checked	Unchecked	Unchecked	Unchecked	Unchecked	Yes	Yes	college	Unchecked	Unchecked	Unchecked	Unchecked	Unchecked	Checked	Democrat	Very Willing	All Of The Time	All Of The Time	Most Of The Time	All Of The Time	None Of The Time	Most Of The Time	None Of The Time	Most Of The Time	Most Of The Time	7	Strongly Agree	Strongly Disagree	Strongly Agree	Strongly Disagree	Strongly Agree	Strongly Disagree	Strongly Agree	Strongly Disagree	Disagree	Strongly Disagree	29	Agree	Very Sure	Very Sure	Very Sure	Very Sure	Very Sure	Sure	17
253	Urban	F	50 - 59 years old	No	Checked	Unchecked	Unchecked	Unchecked	Unchecked	Yes	Yes	college	Unchecked	Checked	Unchecked	Unchecked	Unchecked	Unchecked	Something else	Very Willing	All Of The Time	All Of The Time	Most Of The Time	All Of The Time	Some Of The Time	Most Of The Time	None Of The Time	Most Of The Time	Some Of The Time	7	Agree	Disagree	Agree	Disagree	Agree	Agree	Agree	Strongly Disagree	Strongly Disagree	Strongly Disagree	22	Agree	Very Sure	Very Sure	Very Sure	Very Sure	Very Sure	Sure	17
254	Urban	F	50 - 59 years old	No	Checked	Unchecked	Unchecked	Unchecked	Unchecked	Yes	No	college	Unchecked	Unchecked	Unchecked	Unchecked	Checked	Unchecked	Democrat	Very Willing	All Of The Time	Most Of The Time	Some Of The Time	All Of The Time	None Of The Time	Most Of The Time	Some Of The Time	All Of The Time	Some Of The Time	7	Strongly Agree	Strongly Disagree	Strongly Agree	Strongly Disagree	Strongly Agree	Strongly Disagree	Agree	Strongly Disagree	Strongly Disagree	Strongly Disagree	29	Strongly Agree	Very Sure	Very Sure	Very Sure	Very Sure	Very Sure	Sure	17
256	Urban	F	60 - 69 years old	No	Checked	Unchecked	Unchecked	Unchecked	Unchecked	No	NA	college	Unchecked	Checked	Unchecked	Unchecked	Unchecked	Unchecked	Democrat	Very Willing	All Of The Time	All Of The Time	Most Of The Time	All Of The Time	None Of The Time	Most Of The Time	Some Of The Time	Most Of The Time	Some Of The Time	7	Strongly Agree	NA	Disagree	Strongly Disagree	Strongly Agree	Strongly Disagree	Strongly Agree	Strongly Disagree	Strongly Disagree	Strongly Disagree	NA	Agree	Very Sure	Very Sure	Very Sure	Very Sure	Very Sure	Very Sure	18
257	Urban	M	30 - 39 years old	No	Checked	Unchecked	Unchecked	Unchecked	Unchecked	Yes	No	college	Unchecked	Unchecked	Unchecked	Unchecked	Unchecked	Checked	Democrat	Very Willing	All Of The Time	All Of The Time	Most Of The Time	All Of The Time	None Of The Time	Some Of The Time	None Of The Time	Most Of The Time	Some Of The Time	7	Agree	Agree	Strongly Agree	Strongly Disagree	Strongly Agree	Disagree	Agree	Strongly Disagree	Strongly Disagree	Strongly Disagree	25	Agree	Very Sure	Very Sure	Very Sure	Very Sure	Very Sure	Somewhat Sure	16
258	Rural	F	30 - 39 years old	No	Checked	Unchecked	Unchecked	Unchecked	Unchecked	Yes	Yes	college	Unchecked	Unchecked	Unchecked	Unchecked	Unchecked	Checked	Independent	Somewhat willing/willing	Most Of The Time	Most Of The Time	Most Of The Time	All Of The Time	None Of The Time	Most Of The Time	None Of The Time	Most Of The Time	Most Of The Time	7	Strongly Agree	Disagree	Strongly Agree	Strongly Disagree	Strongly Agree	Strongly Disagree	Agree	Disagree	Strongly Disagree	Strongly Disagree	27	Agree	Very Sure	Very Sure	Sure	Very Sure	Very Sure	Not At All Sure	14
260	Rural	F	30 - 39 years old	No	Checked	Unchecked	Unchecked	Unchecked	Unchecked	Yes	No	college	Unchecked	Checked	Unchecked	Unchecked	Unchecked	Unchecked	Independent	Very Willing	All Of The Time	All Of The Time	Most Of The Time	All Of The Time	Most Of The Time	Some Of The Time	None Of The Time	Most Of The Time	Most Of The Time	7	Strongly Agree	Disagree	Strongly Agree	Strongly Disagree	Strongly Agree	Agree	Agree	Strongly Disagree	Strongly Disagree	Strongly Disagree	26	Strongly Agree	Very Sure	Very Sure	Sure	Very Sure	Very Sure	Somewhat Sure	15
261	Urban	F	30 - 39 years old	No	Checked	Unchecked	Unchecked	Unchecked	Unchecked	Yes	Yes	college	Unchecked	Unchecked	Unchecked	Unchecked	Unchecked	Checked	Democrat	Very Willing	All Of The Time	All Of The Time	Most Of The Time	Most Of The Time	All Of The Time	Most Of The Time	None Of The Time	Most Of The Time	Most Of The Time	7	Strongly Agree	Disagree	Strongly Agree	Strongly Disagree	Strongly Agree	Strongly Disagree	Disagree	Strongly Disagree	Strongly Disagree	Strongly Disagree	27	Agree	Very Sure	NA	NA	Very Sure	Very Sure	Not At All Sure	NA
262	Urban	F	40 - 49 years old	No	Checked	Unchecked	Unchecked	Unchecked	Unchecked	Yes	No	college	Unchecked	Checked	Unchecked	Unchecked	Unchecked	Unchecked	Independent	Very Willing	All Of The Time	All Of The Time	All Of The Time	All Of The Time	Some Of The Time	Most Of The Time	Some Of The Time	All Of The Time	Most Of The Time	7	Strongly Agree	Strongly Disagree	Strongly Agree	Strongly Disagree	Strongly Agree	Agree	Strongly Agree	Strongly Disagree	Strongly Disagree	Strongly Disagree	28	Agree	Very Sure	Very Sure	Very Sure	Very Sure	Very Sure	Very Sure	18
263	Urban	F	40 - 49 years old	No	Checked	Unchecked	Unchecked	Unchecked	Unchecked	Yes	No	college	Unchecked	Checked	Unchecked	Unchecked	Unchecked	Unchecked	Democrat	Very Willing	All Of The Time	All Of The Time	Most Of The Time	All Of The Time	None Of The Time	Most Of The Time	None Of The Time	Most Of The Time	Some Of The Time	7	Strongly Agree	Disagree	Agree	Strongly Disagree	Strongly Agree	Disagree	Agree	Strongly Disagree	Strongly Disagree	Strongly Disagree	26	Agree	Very Sure	Very Sure	Sure	Very Sure	Very Sure	Somewhat Sure	15
264	Urban	F	30 - 39 years old	No	Checked	Unchecked	Unchecked	Unchecked	Unchecked	Yes	No	college	Unchecked	Unchecked	Unchecked	Unchecked	Unchecked	Checked	Republican	Somewhat willing/willing	All Of The Time	All Of The Time	Some Of The Time	All Of The Time	Some Of The Time	All Of The Time	None Of The Time	All Of The Time	Most Of The Time	7	Disagree	Strongly Agree	Disagree	Agree	Agree	Strongly Disagree	Strongly Disagree	Strongly Disagree	Strongly Disagree	Strongly Disagree	17	Strongly Agree	Very Sure	Very Sure	Very Sure	Very Sure	Very Sure	Somewhat Sure	16
265	Rural	F	40 - 49 years old	No	Checked	Unchecked	Unchecked	Unchecked	Unchecked	Yes	Yes	some college	Unchecked	Unchecked	Unchecked	Unchecked	Unchecked	Checked	I prefer not to share	Somewhat willing/willing	Most Of The Time	Most Of The Time	Some Of The Time	All Of The Time	None Of The Time	None Of The Time	None Of The Time	Most Of The Time	Some Of The Time	6	Strongly Disagree	Strongly Agree	Strongly Disagree	Strongly Agree	Agree	Strongly Disagree	Strongly Disagree	Strongly Disagree	Strongly Disagree	Strongly Disagree	14	Disagree	Very Sure	Very Sure	Somewhat Sure	Very Sure	Very Sure	Not At All Sure	13
266	Urban	F	30 - 39 years old	No	Checked	Unchecked	Unchecked	Unchecked	Unchecked	Yes	Yes	college	Unchecked	Unchecked	Unchecked	Unchecked	Unchecked	Checked	Something else	Somewhat willing/willing	All Of The Time	All Of The Time	Most Of The Time	All Of The Time	Most Of The Time	Most Of The Time	None Of The Time	Most Of The Time	Some Of The Time	7	Agree	Disagree	Strongly Agree	Disagree	Agree	Disagree	Disagree	Disagree	Disagree	Disagree	20	Agree	Very Sure	Very Sure	Very Sure	Sure	Sure	Not At All Sure	13
267	Urban	F	60 - 69 years old	No	Checked	Unchecked	Unchecked	Unchecked	Unchecked	Yes	Yes	NA	Unchecked	Unchecked	Checked	Unchecked	Unchecked	Unchecked	I prefer not to share	Somewhat willing/willing	All Of The Time	Most Of The Time	Most Of The Time	Most Of The Time	All Of The Time	Most Of The Time	None Of The Time	Some Of The Time	Some Of The Time	7	Strongly Agree	Disagree	Strongly Agree	Disagree	Strongly Agree	Disagree	Strongly Agree	Disagree	Disagree	Disagree	24	Agree	Very Sure	Very Sure	Very Sure	Very Sure	Very Sure	Sure	17
268	Rural	M	70 - 79 years old	No	Checked	Unchecked	Unchecked	Unchecked	Unchecked	Yes	Yes	college	Unchecked	Unchecked	Unchecked	Unchecked	Unchecked	Checked	Independent	Somewhat willing/willing	Some Of The Time	All Of The Time	All Of The Time	All Of The Time	None Of The Time	None Of The Time	None Of The Time	All Of The Time	None Of The Time	5	Strongly Agree	Agree	Disagree	Strongly Disagree	Strongly Agree	Agree	Agree	Disagree	Disagree	Disagree	20	Strongly Agree	Very Sure	Very Sure	Very Sure	NA	Very Sure	Sure	NA
269	Urban	F	50 - 59 years old	No	Checked	Unchecked	Unchecked	Unchecked	Unchecked	No	NA	college	Unchecked	Unchecked	Unchecked	Unchecked	Unchecked	Checked	Democrat	Very Willing	All Of The Time	All Of The Time	Most Of The Time	All Of The Time	None Of The Time	Most Of The Time	None Of The Time	Most Of The Time	Most Of The Time	7	Strongly Agree	Disagree	Strongly Agree	Strongly Disagree	Strongly Agree	Strongly Disagree	Strongly Disagree	Strongly Disagree	Strongly Disagree	Strongly Disagree	26	Strongly Agree	Very Sure	Very Sure	Very Sure	Very Sure	Sure	Not At All Sure	14
270	Rural	M	60 - 69 years old	No	Checked	Unchecked	Unchecked	Unchecked	Unchecked	Yes	Yes	college	Unchecked	Checked	Unchecked	Unchecked	Unchecked	Unchecked	Republican	Not at all willing	Some Of The Time	All Of The Time	Most Of The Time	All Of The Time	Some Of The Time	Some Of The Time	None Of The Time	All Of The Time	Some Of The Time	7	Agree	Strongly Agree	Strongly Disagree	Agree	Strongly Disagree	Strongly Disagree	Strongly Disagree	Strongly Disagree	Strongly Disagree	Strongly Disagree	15	Disagree	NA	NA	NA	NA	NA	NA	NA
272	Rural	F	40 - 49 years old	No	Checked	Unchecked	Unchecked	Unchecked	Unchecked	Yes	No	college	Unchecked	Checked	Unchecked	Unchecked	Unchecked	Unchecked	Something else	Very Willing	All Of The Time	All Of The Time	Most Of The Time	All Of The Time	All Of The Time	Most Of The Time	None Of The Time	Most Of The Time	Most Of The Time	7	Strongly Agree	Strongly Disagree	Strongly Agree	Strongly Disagree	Strongly Agree	Agree	Agree	Disagree	Disagree	Disagree	24	Agree	Very Sure	Very Sure	Very Sure	Very Sure	Very Sure	Somewhat Sure	16
274	Urban	M	50 - 59 years old	No	Checked	Unchecked	Unchecked	Unchecked	Unchecked	Yes	No	college	Unchecked	Unchecked	Unchecked	Unchecked	Unchecked	Checked	Independent	Very Willing	All Of The Time	All Of The Time	All Of The Time	All Of The Time	Some Of The Time	Most Of The Time	None Of The Time	Most Of The Time	Most Of The Time	7	Strongly Agree	Disagree	Agree	Strongly Disagree	Strongly Agree	Agree	Disagree	Strongly Disagree	Strongly Disagree	Strongly Disagree	24	Agree	Very Sure	Very Sure	Very Sure	Very Sure	Very Sure	Very Sure	18
276	Urban	F	40 - 49 years old	No	Checked	Unchecked	Unchecked	Unchecked	Unchecked	Yes	Yes	college	Unchecked	Unchecked	Unchecked	Unchecked	Unchecked	Checked	Republican	Somewhat willing/willing	Some Of The Time	Most Of The Time	Some Of The Time	Most Of The Time	Some Of The Time	None Of The Time	None Of The Time	Some Of The Time	Some Of The Time	6	Agree	Agree	Disagree	Agree	Agree	Agree	Strongly Disagree	Disagree	Disagree	Disagree	14	Disagree	Somewhat Sure	Somewhat Sure	Not At All Sure	Sure	Not At All Sure	Not At All Sure	4
277	Urban	F	18 - 29 years old	No	Checked	Unchecked	Unchecked	Unchecked	Unchecked	No	NA	some college	Unchecked	Unchecked	Unchecked	Unchecked	Unchecked	Checked	I prefer not to share	Somewhat willing/willing	All Of The Time	All Of The Time	Most Of The Time	All Of The Time	None Of The Time	Most Of The Time	Most Of The Time	Most Of The Time	None Of The Time	6	Strongly Agree	Agree	Agree	Disagree	Agree	Agree	Disagree	Disagree	Agree	Strongly Agree	15	Agree	Very Sure	Very Sure	Very Sure	Somewhat Sure	Somewhat Sure	Sure	13
278	Rural	F	18 - 29 years old	No	Checked	Unchecked	Unchecked	Unchecked	Unchecked	Yes	Yes	some college	Unchecked	Unchecked	Checked	Checked	Unchecked	Unchecked	Democrat	Very Willing	Most Of The Time	All Of The Time	Most Of The Time	All Of The Time	None Of The Time	Some Of The Time	None Of The Time	Some Of The Time	Some Of The Time	7	Strongly Agree	Strongly Disagree	Strongly Agree	Strongly Disagree	Strongly Agree	Agree	Agree	Disagree	Strongly Disagree	Strongly Disagree	26	Strongly Agree	Very Sure	Very Sure	Sure	Very Sure	Very Sure	Not At All Sure	14
279	Urban	F	40 - 49 years old	No	Checked	Unchecked	Unchecked	Unchecked	Unchecked	Yes	No	college	Unchecked	Unchecked	Unchecked	Unchecked	Unchecked	Checked	Independent	Very Willing	All Of The Time	All Of The Time	All Of The Time	All Of The Time	All Of The Time	All Of The Time	Most Of The Time	All Of The Time	Some Of The Time	7	Strongly Agree	Strongly Disagree	Strongly Agree	Strongly Disagree	Strongly Agree	Strongly Disagree	Agree	Strongly Disagree	Strongly Disagree	Strongly Disagree	29	Disagree	Very Sure	Very Sure	Very Sure	Very Sure	Very Sure	Not At All Sure	15
280	Urban	F	30 - 39 years old	No	Checked	Unchecked	Unchecked	Unchecked	Unchecked	Yes	No	college	Unchecked	Unchecked	Unchecked	Unchecked	Unchecked	Checked	Something else	Very Willing	All Of The Time	All Of The Time	All Of The Time	All Of The Time	None Of The Time	Most Of The Time	None Of The Time	Most Of The Time	Most Of The Time	7	Strongly Agree	Strongly Disagree	Strongly Agree	Strongly Disagree	Strongly Agree	Disagree	Strongly Agree	Strongly Disagree	Strongly Disagree	Strongly Disagree	29	Disagree	Very Sure	Very Sure	Very Sure	Very Sure	Very Sure	Somewhat Sure	16
281	Rural	F	70 - 79 years old	No	Checked	Unchecked	Unchecked	Unchecked	Unchecked	No	NA	college	Unchecked	Checked	Unchecked	Unchecked	Unchecked	Unchecked	Democrat	Very Willing	Most Of The Time	Most Of The Time	Some Of The Time	All Of The Time	None Of The Time	Some Of The Time	None Of The Time	Most Of The Time	Most Of The Time	7	Strongly Agree	Disagree	Agree	Strongly Disagree	Strongly Agree	Agree	Agree	Disagree	Disagree	Disagree	22	Agree	Very Sure	Very Sure	Sure	Very Sure	Sure	Not At All Sure	13
282	Urban	F	50 - 59 years old	No	Checked	Unchecked	Unchecked	Unchecked	Unchecked	Yes	No	college	Unchecked	Checked	Unchecked	Checked	Unchecked	Unchecked	Democrat	Very Willing	All Of The Time	All Of The Time	Some Of The Time	All Of The Time	Some Of The Time	Some Of The Time	None Of The Time	Some Of The Time	Some Of The Time	7	Strongly Agree	Strongly Disagree	Strongly Agree	Strongly Disagree	Strongly Agree	Disagree	Strongly Agree	Disagree	Strongly Disagree	Strongly Disagree	28	Agree	Very Sure	Very Sure	Very Sure	Very Sure	Very Sure	Somewhat Sure	16
284	Urban	F	70 - 79 years old	No	Checked	Unchecked	Unchecked	Unchecked	Unchecked	No	NA	college	Unchecked	Unchecked	Unchecked	Unchecked	Unchecked	Checked	Democrat	Very Willing	All Of The Time	All Of The Time	Some Of The Time	All Of The Time	None Of The Time	Some Of The Time	None Of The Time	All Of The Time	Most Of The Time	7	Strongly Agree	Strongly Disagree	Strongly Agree	Strongly Disagree	Strongly Agree	Disagree	Strongly Disagree	Strongly Disagree	Strongly Disagree	Strongly Disagree	26	Strongly Agree	Very Sure	Very Sure	Very Sure	Very Sure	Very Sure	Not At All Sure	15
287	Urban	F	50 - 59 years old	No	Checked	Unchecked	Unchecked	Unchecked	Unchecked	Yes	Yes	college	Unchecked	Unchecked	Unchecked	Unchecked	Checked	Unchecked	Democrat	Very Willing	All Of The Time	Most Of The Time	Some Of The Time	Most Of The Time	None Of The Time	Some Of The Time	None Of The Time	Most Of The Time	Some Of The Time	7	Agree	Strongly Disagree	Strongly Agree	Strongly Disagree	Strongly Agree	Agree	Strongly Agree	Strongly Disagree	Disagree	Disagree	25	Disagree	Very Sure	Very Sure	Very Sure	Very Sure	Very Sure	Somewhat Sure	16
288	Rural	F	30 - 39 years old	No	Checked	Unchecked	Unchecked	Unchecked	Unchecked	No	NA	college	Unchecked	Unchecked	Unchecked	Unchecked	Unchecked	Checked	Republican	Somewhat willing/willing	All Of The Time	All Of The Time	Some Of The Time	All Of The Time	All Of The Time	Some Of The Time	None Of The Time	All Of The Time	Most Of The Time	7	Agree	Strongly Agree	Agree	Disagree	Agree	Disagree	Disagree	Disagree	Disagree	Disagree	17	Strongly Agree	Very Sure	Very Sure	Sure	Sure	Not At All Sure	Not At All Sure	10
289	Urban	F	30 - 39 years old	No	Checked	Unchecked	Unchecked	Unchecked	Unchecked	Yes	No	college	Unchecked	Checked	Unchecked	Unchecked	Unchecked	Unchecked	Republican	Somewhat willing/willing	Most Of The Time	All Of The Time	Some Of The Time	All Of The Time	Most Of The Time	Some Of The Time	None Of The Time	Some Of The Time	Most Of The Time	7	Agree	Strongly Agree	Disagree	Agree	Agree	Strongly Disagree	Disagree	Strongly Disagree	Strongly Disagree	Strongly Disagree	19	Agree	Sure	Sure	Not At All Sure	Sure	Somewhat Sure	Not At All Sure	7
290	Urban	M	40 - 49 years old	No	Checked	Unchecked	Unchecked	Unchecked	Unchecked	Yes	Yes	college	Unchecked	Checked	Unchecked	Unchecked	Unchecked	Unchecked	Democrat	Very Willing	All Of The Time	All Of The Time	Most Of The Time	All Of The Time	None Of The Time	Some Of The Time	Some Of The Time	All Of The Time	Some Of The Time	7	Strongly Agree	Agree	Strongly Disagree	Strongly Disagree	Strongly Agree	Strongly Disagree	Strongly Disagree	Strongly Disagree	Strongly Disagree	Strongly Disagree	22	Strongly Agree	Very Sure	Very Sure	Very Sure	Very Sure	Very Sure	Very Sure	18
291	Rural	F	30 - 39 years old	No	Checked	Unchecked	Unchecked	Unchecked	Unchecked	No	NA	< high school/highschool	Unchecked	Unchecked	Unchecked	Unchecked	Unchecked	Checked	I prefer not to share	Very Willing	All Of The Time	All Of The Time	Some Of The Time	Some Of The Time	None Of The Time	Some Of The Time	None Of The Time	All Of The Time	All Of The Time	7	Strongly Agree	Strongly Disagree	Strongly Agree	Strongly Disagree	Strongly Agree	Disagree	Strongly Agree	Strongly Disagree	Strongly Disagree	Strongly Disagree	29	Strongly Agree	Very Sure	Very Sure	Very Sure	Not At All Sure	Not At All Sure	Very Sure	12
292	Urban	F	70 - 79 years old	No	Checked	Unchecked	Unchecked	Unchecked	Unchecked	Yes	No	college	Unchecked	Unchecked	Unchecked	Checked	Unchecked	Unchecked	Democrat	Very Willing	All Of The Time	Most Of The Time	Most Of The Time	All Of The Time	None Of The Time	All Of The Time	None Of The Time	All Of The Time	All Of The Time	7	Strongly Agree	Strongly Disagree	Strongly Agree	Strongly Disagree	Strongly Agree	Strongly Disagree	Agree	Strongly Disagree	Strongly Disagree	Strongly Disagree	29	Agree	Very Sure	Very Sure	Very Sure	Very Sure	Very Sure	Somewhat Sure	16
294	Urban	F	30 - 39 years old	No	Unchecked	Unchecked	Unchecked	Checked	Unchecked	Yes	No	some college	Unchecked	Checked	Unchecked	Unchecked	Checked	Unchecked	Democrat	Very Willing	All Of The Time	All Of The Time	All Of The Time	All Of The Time	None Of The Time	Some Of The Time	Some Of The Time	Most Of The Time	Most Of The Time	7	Strongly Agree	Disagree	Strongly Agree	Strongly Disagree	Strongly Agree	Strongly Disagree	Disagree	Strongly Disagree	Strongly Disagree	Strongly Disagree	27	Agree	Very Sure	Very Sure	Very Sure	Very Sure	Very Sure	Somewhat Sure	16
295	Urban	F	30 - 39 years old	No	Checked	Unchecked	Unchecked	Unchecked	Unchecked	Yes	No	some college	Unchecked	Unchecked	Unchecked	Checked	Unchecked	Unchecked	Republican	Somewhat willing/willing	All Of The Time	All Of The Time	Some Of The Time	All Of The Time	Most Of The Time	Some Of The Time	Some Of The Time	Most Of The Time	Most Of The Time	7	Agree	Agree	Disagree	Strongly Disagree	Strongly Agree	Agree	Disagree	Strongly Disagree	Agree	Strongly Disagree	19	Disagree	Sure	Very Sure	Somewhat Sure	Sure	Somewhat Sure	Somewhat Sure	10
296	Urban	M	18 - 29 years old	No	Checked	Unchecked	Unchecked	Unchecked	Unchecked	Yes	No	college	Unchecked	Unchecked	Unchecked	Checked	Unchecked	Unchecked	Republican	Somewhat willing/willing	All Of The Time	All Of The Time	Most Of The Time	All Of The Time	All Of The Time	Some Of The Time	Some Of The Time	Most Of The Time	Some Of The Time	7	Disagree	Disagree	Agree	Disagree	Agree	Agree	Disagree	Disagree	Disagree	Strongly Disagree	18	Disagree	Sure	Sure	Sure	Sure	Somewhat Sure	NA	NA
297	Urban	F	50 - 59 years old	No	Checked	Unchecked	Unchecked	Unchecked	Unchecked	Yes	No	college	Unchecked	Unchecked	Unchecked	Unchecked	Unchecked	Checked	Democrat	Very Willing	All Of The Time	All Of The Time	Most Of The Time	All Of The Time	All Of The Time	All Of The Time	None Of The Time	Most Of The Time	Some Of The Time	7	Strongly Agree	Strongly Disagree	Strongly Agree	Strongly Disagree	Strongly Agree	Strongly Disagree	Strongly Agree	Strongly Disagree	Strongly Disagree	Strongly Disagree	30	Agree	Very Sure	Very Sure	Very Sure	Very Sure	Very Sure	Sure	17
298	Rural	F	50 - 59 years old	No	Checked	Unchecked	Unchecked	Unchecked	Unchecked	Yes	No	some college	Unchecked	Checked	Unchecked	Unchecked	Unchecked	Unchecked	Independent	Very Willing	All Of The Time	All Of The Time	Most Of The Time	All Of The Time	Some Of The Time	Some Of The Time	None Of The Time	All Of The Time	Most Of The Time	7	Strongly Agree	NA	Strongly Agree	NA	Strongly Agree	NA	NA	NA	NA	NA	NA	Agree	Very Sure	Very Sure	Very Sure	Very Sure	Very Sure	Very Sure	18
299	Urban	F	18 - 29 years old	No	Checked	Unchecked	Unchecked	Unchecked	Unchecked	Yes	Yes	some college	Unchecked	Unchecked	Checked	Unchecked	Unchecked	Unchecked	Republican	Somewhat willing/willing	Some Of The Time	Some Of The Time	All Of The Time	All Of The Time	None Of The Time	None Of The Time	None Of The Time	None Of The Time	None Of The Time	4	Disagree	Strongly Agree	Disagree	Disagree	Disagree	Strongly Disagree	Strongly Disagree	Disagree	Disagree	Disagree	14	Disagree	Very Sure	Very Sure	Not At All Sure	Sure	Somewhat Sure	Not At All Sure	9
301	Urban	F	30 - 39 years old	No	Checked	Unchecked	Unchecked	Unchecked	Unchecked	Yes	Yes	college	Unchecked	Checked	Unchecked	Unchecked	Unchecked	Unchecked	Democrat	Very Willing	Most Of The Time	Most Of The Time	Some Of The Time	All Of The Time	None Of The Time	Some Of The Time	None Of The Time	Most Of The Time	Some Of The Time	7	Strongly Agree	Disagree	Strongly Agree	Strongly Disagree	Strongly Agree	Strongly Disagree	Agree	Strongly Disagree	Strongly Disagree	Strongly Disagree	28	Agree	Very Sure	Very Sure	Very Sure	Very Sure	Very Sure	Sure	17
302	Urban	F	50 - 59 years old	No	Checked	Unchecked	Unchecked	Unchecked	Unchecked	Yes	Yes	college	Unchecked	Unchecked	Unchecked	Unchecked	Unchecked	Checked	Democrat	Very Willing	All Of The Time	All Of The Time	Most Of The Time	All Of The Time	Most Of The Time	Most Of The Time	None Of The Time	Most Of The Time	Some Of The Time	7	Strongly Agree	Strongly Disagree	Strongly Agree	Strongly Disagree	Strongly Agree	Disagree	Strongly Agree	Strongly Disagree	Strongly Disagree	Strongly Disagree	29	Agree	Very Sure	Very Sure	Sure	Very Sure	Very Sure	Not At All Sure	14
303	Urban	F	30 - 39 years old	No	Checked	Unchecked	Unchecked	Unchecked	Unchecked	Yes	Yes	some college	Unchecked	Checked	Unchecked	Unchecked	Unchecked	Unchecked	Something else	Somewhat willing/willing	All Of The Time	All Of The Time	All Of The Time	All Of The Time	All Of The Time	Most Of The Time	None Of The Time	Some Of The Time	Some Of The Time	7	Agree	Disagree	Agree	Strongly Disagree	Agree	Strongly Disagree	Strongly Agree	Disagree	Disagree	Disagree	23	Agree	Very Sure	Very Sure	Very Sure	Very Sure	Very Sure	Very Sure	18
304	Urban	F	40 - 49 years old	No	Checked	Unchecked	Unchecked	Unchecked	Unchecked	Yes	No	college	Unchecked	Unchecked	Unchecked	Unchecked	Unchecked	Checked	Independent	Very Willing	All Of The Time	All Of The Time	All Of The Time	All Of The Time	All Of The Time	All Of The Time	None Of The Time	All Of The Time	All Of The Time	7	Strongly Agree	Strongly Disagree	Strongly Agree	Strongly Disagree	Strongly Agree	Strongly Disagree	Strongly Agree	Strongly Disagree	Strongly Disagree	Strongly Disagree	30	Strongly Agree	Very Sure	Very Sure	NA	NA	Very Sure	Not At All Sure	NA
306	Urban	F	30 - 39 years old	No	Checked	Unchecked	Unchecked	Unchecked	Unchecked	Yes	Yes	college	Unchecked	Unchecked	Unchecked	Unchecked	Unchecked	Checked	Democrat	Very Willing	Most Of The Time	All Of The Time	Some Of The Time	All Of The Time	Some Of The Time	Some Of The Time	None Of The Time	Most Of The Time	Most Of The Time	7	Strongly Agree	Strongly Disagree	Strongly Agree	Strongly Disagree	Strongly Agree	Agree	Agree	Strongly Disagree	Strongly Disagree	Strongly Disagree	27	Agree	Very Sure	Very Sure	Very Sure	Very Sure	Very Sure	Somewhat Sure	16
307	Rural	F	30 - 39 years old	No	Checked	Unchecked	Unchecked	Unchecked	Unchecked	Yes	No	< high school/highschool	Unchecked	Unchecked	Unchecked	Checked	Unchecked	Unchecked	Republican	Somewhat willing/willing	Most Of The Time	All Of The Time	All Of The Time	All Of The Time	All Of The Time	All Of The Time	None Of The Time	All Of The Time	Some Of The Time	7	Agree	Strongly Agree	Disagree	Agree	Agree	Disagree	Disagree	Disagree	Disagree	Disagree	15	Agree	Very Sure	Very Sure	Sure	Somewhat Sure	Somewhat Sure	Not At All Sure	10
309	Rural	F	30 - 39 years old	No	Checked	Unchecked	Unchecked	Unchecked	Unchecked	No	NA	college	Unchecked	Unchecked	Checked	Unchecked	Unchecked	Unchecked	Independent	Somewhat willing/willing	Most Of The Time	All Of The Time	All Of The Time	All Of The Time	All Of The Time	All Of The Time	None Of The Time	All Of The Time	Some Of The Time	7	Strongly Disagree	Strongly Agree	Strongly Disagree	Agree	Agree	Strongly Disagree	Strongly Disagree	Disagree	Strongly Disagree	Strongly Disagree	14	Strongly Disagree	Very Sure	Very Sure	Not At All Sure	Very Sure	Not At All Sure	Not At All Sure	9
310	Urban	F	60 - 69 years old	No	Checked	Unchecked	Unchecked	Unchecked	Unchecked	Yes	No	college	Unchecked	Unchecked	Unchecked	Unchecked	Unchecked	Checked	Democrat	Very Willing	All Of The Time	All Of The Time	Most Of The Time	All Of The Time	None Of The Time	Some Of The Time	None Of The Time	All Of The Time	Most Of The Time	7	Strongly Agree	Strongly Disagree	Strongly Agree	Strongly Disagree	Strongly Agree	Disagree	Strongly Agree	Strongly Disagree	Strongly Disagree	Strongly Disagree	29	Strongly Agree	Very Sure	Very Sure	Very Sure	Very Sure	Very Sure	Sure	17
312	Urban	F	70 - 79 years old	No	Checked	Unchecked	Unchecked	Unchecked	Unchecked	No	NA	college	Unchecked	Unchecked	Unchecked	Unchecked	Unchecked	Checked	Democrat	Very Willing	All Of The Time	All Of The Time	Most Of The Time	All Of The Time	None Of The Time	Most Of The Time	None Of The Time	All Of The Time	All Of The Time	7	Strongly Agree	Disagree	Strongly Agree	Strongly Disagree	Strongly Agree	Agree	Strongly Agree	Strongly Disagree	Strongly Disagree	Strongly Disagree	27	Strongly Agree	Very Sure	Very Sure	Very Sure	Sure	Very Sure	Sure	16
314	Rural	M	40 - 49 years old	No	Checked	Unchecked	Unchecked	Unchecked	Unchecked	Yes	Yes	college	Unchecked	Unchecked	Checked	Unchecked	Unchecked	Unchecked	Independent	Not at all willing	None Of The Time	All Of The Time	Some Of The Time	All Of The Time	None Of The Time	None Of The Time	None Of The Time	None Of The Time	None Of The Time	3	Strongly Disagree	Strongly Agree	Strongly Disagree	Disagree	Strongly Disagree	Strongly Disagree	Strongly Disagree	Strongly Disagree	Strongly Disagree	Strongly Disagree	14	Strongly Disagree	NA	NA	NA	NA	NA	NA	NA
315	Rural	F	40 - 49 years old	No	Unchecked	Unchecked	Unchecked	Checked	Unchecked	Yes	Yes	some college	Unchecked	Unchecked	Unchecked	Unchecked	Unchecked	Checked	Democrat	Very Willing	All Of The Time	All Of The Time	Some Of The Time	All Of The Time	All Of The Time	Most Of The Time	None Of The Time	Most Of The Time	Most Of The Time	7	Strongly Agree	Strongly Disagree	Strongly Agree	Strongly Disagree	Strongly Agree	Strongly Agree	Strongly Agree	Strongly Disagree	Strongly Disagree	Strongly Disagree	27	Disagree	Very Sure	Very Sure	Very Sure	Very Sure	Very Sure	Sure	17
317	Rural	F	30 - 39 years old	No	Checked	Unchecked	Unchecked	Unchecked	Unchecked	Yes	No	some college	Unchecked	Unchecked	Unchecked	Unchecked	Unchecked	Checked	Democrat	Very Willing	All Of The Time	All Of The Time	Most Of The Time	All Of The Time	None Of The Time	Some Of The Time	None Of The Time	All Of The Time	Most Of The Time	7	Agree	Strongly Disagree	Strongly Agree	Strongly Disagree	Strongly Agree	Agree	Agree	Strongly Disagree	Strongly Disagree	Strongly Disagree	26	Agree	Very Sure	Very Sure	Very Sure	Very Sure	Very Sure	Somewhat Sure	16
318	Rural	F	30 - 39 years old	No	Checked	Unchecked	Unchecked	Unchecked	Unchecked	Yes	No	college	Unchecked	Unchecked	Unchecked	Checked	Unchecked	Unchecked	Republican	Somewhat willing/willing	All Of The Time	All Of The Time	Some Of The Time	Most Of The Time	None Of The Time	Some Of The Time	None Of The Time	None Of The Time	Some Of The Time	6	Agree	Agree	Disagree	Disagree	Strongly Agree	Disagree	Disagree	Strongly Disagree	Strongly Disagree	Strongly Disagree	21	Agree	Very Sure	Very Sure	Sure	Sure	Sure	Not At All Sure	12
319	Rural	F	40 - 49 years old	No	Checked	Unchecked	Unchecked	Unchecked	Unchecked	Yes	No	some college	Unchecked	Unchecked	Unchecked	Unchecked	Unchecked	Checked	I prefer not to share	Very Willing	All Of The Time	All Of The Time	Most Of The Time	All Of The Time	All Of The Time	Most Of The Time	Some Of The Time	Most Of The Time	Most Of The Time	7	Strongly Agree	Strongly Disagree	Strongly Agree	Strongly Disagree	Strongly Agree	Strongly Agree	Strongly Agree	Strongly Disagree	Strongly Disagree	Agree	25	Disagree	Very Sure	Very Sure	Very Sure	Very Sure	Very Sure	Sure	17
320	Rural	M	30 - 39 years old	No	Checked	Unchecked	Unchecked	Unchecked	Unchecked	Yes	Yes	college	Unchecked	Unchecked	Checked	Unchecked	Unchecked	Unchecked	Republican	Somewhat willing/willing	Some Of The Time	Some Of The Time	None Of The Time	All Of The Time	All Of The Time	Most Of The Time	None Of The Time	Most Of The Time	None Of The Time	5	Strongly Disagree	Strongly Agree	Strongly Disagree	Agree	Disagree	Strongly Disagree	Strongly Disagree	Agree	Agree	Agree	8	Agree	Sure	Sure	Not At All Sure	Somewhat Sure	Not At All Sure	Not At All Sure	5
321	Urban	F	40 - 49 years old	No	Unchecked	Unchecked	Checked	Unchecked	Unchecked	Yes	No	college	Unchecked	Unchecked	Unchecked	Unchecked	Unchecked	Checked	Democrat	Very Willing	All Of The Time	All Of The Time	Most Of The Time	All Of The Time	None Of The Time	Most Of The Time	None Of The Time	Most Of The Time	Most Of The Time	7	Agree	Agree	Strongly Agree	Strongly Disagree	Strongly Agree	Strongly Disagree	Strongly Agree	Strongly Disagree	Strongly Disagree	Strongly Disagree	27	Disagree	Very Sure	Very Sure	Very Sure	Very Sure	Very Sure	Very Sure	18
323	Urban	F	50 - 59 years old	Yes	Checked	Unchecked	Unchecked	Unchecked	Unchecked	Yes	No	some college	Unchecked	Unchecked	Unchecked	Unchecked	Unchecked	Checked	Independent	Very Willing	All Of The Time	All Of The Time	Most Of The Time	All Of The Time	None Of The Time	Most Of The Time	Some Of The Time	Some Of The Time	Most Of The Time	7	Agree	Strongly Disagree	Strongly Agree	Strongly Disagree	Strongly Agree	NA	Strongly Disagree	Strongly Disagree	Strongly Disagree	Strongly Disagree	NA	Agree	Very Sure	Very Sure	Very Sure	Very Sure	Very Sure	Very Sure	18
324	Urban	M	70 - 79 years old	No	Checked	Unchecked	Unchecked	Unchecked	Unchecked	No	NA	college	Unchecked	Unchecked	Unchecked	Unchecked	Unchecked	Checked	Democrat	Very Willing	All Of The Time	All Of The Time	Some Of The Time	All Of The Time	NA	Some Of The Time	None Of The Time	All Of The Time	Most Of The Time	7	Agree	Disagree	Agree	Strongly Disagree	Strongly Agree	Disagree	Agree	Strongly Disagree	Strongly Disagree	Strongly Disagree	25	Agree	Very Sure	Very Sure	Very Sure	Very Sure	Very Sure	Sure	17
325	Urban	F	30 - 39 years old	No	Checked	Unchecked	Unchecked	Unchecked	Unchecked	Yes	Yes	some college	Unchecked	Unchecked	Unchecked	Unchecked	Unchecked	Checked	Democrat	Very Willing	All Of The Time	All Of The Time	Some Of The Time	Most Of The Time	Some Of The Time	Some Of The Time	None Of The Time	Most Of The Time	Some Of The Time	7	Agree	Disagree	Agree	Strongly Disagree	Strongly Agree	Disagree	Strongly Agree	Strongly Disagree	Strongly Disagree	Strongly Disagree	26	Agree	Very Sure	Very Sure	Somewhat Sure	Very Sure	Very Sure	Not At All Sure	13
326	Urban	M	40 - 49 years old	No	Checked	Unchecked	Unchecked	Unchecked	Unchecked	Yes	Yes	college	Unchecked	Unchecked	Unchecked	Unchecked	Unchecked	Checked	Independent	Very Willing	All Of The Time	Most Of The Time	Some Of The Time	All Of The Time	None Of The Time	None Of The Time	None Of The Time	Most Of The Time	Some Of The Time	6	Strongly Agree	Agree	Agree	Strongly Disagree	Strongly Agree	Disagree	Disagree	Strongly Disagree	Disagree	Disagree	22	Agree	Very Sure	Very Sure	Sure	Very Sure	Very Sure	Somewhat Sure	15
327	Urban	F	40 - 49 years old	No	Checked	Unchecked	Unchecked	Unchecked	Unchecked	Yes	Yes	some college	Unchecked	Unchecked	Unchecked	Unchecked	Unchecked	Checked	Democrat	Very Willing	Most Of The Time	All Of The Time	Some Of The Time	All Of The Time	Most Of The Time	Most Of The Time	None Of The Time	Most Of The Time	Most Of The Time	7	Strongly Agree	Agree	Agree	Strongly Disagree	Agree	Agree	Agree	Strongly Disagree	Strongly Disagree	Strongly Disagree	23	Agree	Very Sure	Very Sure	Sure	Very Sure	Sure	Somewhat Sure	14
328	Urban	F	30 - 39 years old	No	Checked	Unchecked	Unchecked	Unchecked	Unchecked	Yes	No	some college	Unchecked	Checked	Unchecked	Unchecked	Unchecked	Unchecked	Democrat	Very Willing	All Of The Time	All Of The Time	Most Of The Time	All Of The Time	None Of The Time	Some Of The Time	Some Of The Time	Some Of The Time	Some Of The Time	7	Strongly Agree	Disagree	Strongly Agree	Strongly Disagree	Strongly Agree	Agree	Agree	Strongly Disagree	Strongly Disagree	Strongly Disagree	26	Strongly Agree	Very Sure	Very Sure	Very Sure	Very Sure	Very Sure	Very Sure	18
329	Urban	F	40 - 49 years old	No	Checked	Unchecked	Unchecked	Unchecked	Unchecked	Yes	Yes	college	Unchecked	Unchecked	Unchecked	Checked	Unchecked	Unchecked	Democrat	Very Willing	All Of The Time	All Of The Time	Most Of The Time	All Of The Time	None Of The Time	Most Of The Time	None Of The Time	Most Of The Time	Most Of The Time	7	Strongly Agree	Strongly Disagree	Strongly Agree	Strongly Disagree	Strongly Agree	Strongly Disagree	Agree	Strongly Disagree	Strongly Disagree	Strongly Disagree	29	Disagree	Very Sure	Very Sure	Very Sure	Very Sure	NA	Very Sure	NA
330	Rural	F	60 - 69 years old	No	Checked	Unchecked	Unchecked	Unchecked	Unchecked	Yes	Yes	some college	Unchecked	Unchecked	Unchecked	Unchecked	Unchecked	Checked	Democrat	NA	All Of The Time	All Of The Time	Most Of The Time	Most Of The Time	None Of The Time	Most Of The Time	None Of The Time	Most Of The Time	Most Of The Time	7	Strongly Agree	Strongly Disagree	Strongly Agree	Strongly Disagree	Strongly Agree	Agree	Strongly Agree	Disagree	Disagree	Disagree	25	NA	NA	NA	NA	NA	NA	NA	NA
331	Rural	F	60 - 69 years old	No	Checked	Unchecked	Unchecked	Unchecked	Unchecked	Yes	Yes	college	Unchecked	Unchecked	Unchecked	Unchecked	Unchecked	Checked	Democrat	Very Willing	All Of The Time	All Of The Time	Some Of The Time	All Of The Time	Some Of The Time	Most Of The Time	None Of The Time	Most Of The Time	Most Of The Time	7	Strongly Agree	Disagree	Strongly Agree	Strongly Disagree	Strongly Agree	Strongly Disagree	Agree	Strongly Disagree	Strongly Disagree	Strongly Disagree	28	Strongly Disagree	Very Sure	Very Sure	Very Sure	Very Sure	Very Sure	Very Sure	18
332	Urban	F	70 - 79 years old	No	Checked	Unchecked	Unchecked	Unchecked	Unchecked	No	NA	college	Unchecked	Unchecked	Unchecked	Unchecked	Unchecked	Checked	Democrat	Very Willing	All Of The Time	All Of The Time	Most Of The Time	All Of The Time	None Of The Time	Most Of The Time	None Of The Time	Most Of The Time	Most Of The Time	7	Strongly Agree	Strongly Disagree	Strongly Agree	Strongly Disagree	Strongly Agree	Strongly Agree	Strongly Agree	Strongly Disagree	Strongly Disagree	Strongly Disagree	27	Strongly Agree	Very Sure	Very Sure	Very Sure	Very Sure	Very Sure	Somewhat Sure	16
333	Rural	other	18 - 29 years old	Yes	Checked	Unchecked	Unchecked	Unchecked	Unchecked	Yes	Yes	some college	Unchecked	Checked	Checked	Unchecked	Unchecked	Unchecked	Independent	Somewhat willing/willing	All Of The Time	All Of The Time	Some Of The Time	All Of The Time	All Of The Time	Some Of The Time	None Of The Time	Most Of The Time	Most Of The Time	7	Agree	Agree	Agree	Agree	Agree	Strongly Disagree	Strongly Disagree	Strongly Disagree	Strongly Disagree	Strongly Disagree	20	Agree	Very Sure	Very Sure	Very Sure	Very Sure	Very Sure	Not At All Sure	15
334	Urban	F	30 - 39 years old	Yes	Checked	Unchecked	Unchecked	Unchecked	Unchecked	No	NA	some college	Unchecked	Checked	Unchecked	Unchecked	Unchecked	Unchecked	Independent	Somewhat willing/willing	Most Of The Time	All Of The Time	All Of The Time	All Of The Time	Some Of The Time	Most Of The Time	None Of The Time	All Of The Time	Most Of The Time	7	Strongly Agree	Strongly Agree	Strongly Disagree	Disagree	Strongly Disagree	Strongly Disagree	Strongly Disagree	Strongly Disagree	Agree	Strongly Disagree	15	Agree	Very Sure	Very Sure	Very Sure	Not At All Sure	Sure	Somewhat Sure	12
335	Rural	F	18 - 29 years old	Yes	Checked	Unchecked	Unchecked	Unchecked	Unchecked	Yes	No	college	Unchecked	Unchecked	Checked	Checked	Unchecked	Unchecked	I prefer not to share	Somewhat willing/willing	Most Of The Time	All Of The Time	All Of The Time	All Of The Time	All Of The Time	Some Of The Time	None Of The Time	All Of The Time	All Of The Time	7	Strongly Agree	Strongly Agree	Strongly Disagree	Strongly Agree	Strongly Agree	Strongly Disagree	Strongly Disagree	Strongly Disagree	Strongly Disagree	Strongly Disagree	18	Strongly Agree	Very Sure	Very Sure	Very Sure	Very Sure	Very Sure	Very Sure	18
336	Urban	F	30 - 39 years old	No	Checked	Unchecked	Unchecked	Unchecked	Unchecked	No	NA	college	Unchecked	Unchecked	Unchecked	Unchecked	Unchecked	Checked	Independent	Very Willing	All Of The Time	All Of The Time	Some Of The Time	All Of The Time	Some Of The Time	Some Of The Time	None Of The Time	Most Of The Time	Most Of The Time	7	Agree	Agree	Disagree	Disagree	Agree	Disagree	Agree	Disagree	Disagree	Disagree	18	Agree	Very Sure	Very Sure	Very Sure	Very Sure	Somewhat Sure	Not At All Sure	13
337	Urban	F	18 - 29 years old	No	Checked	Unchecked	Unchecked	Unchecked	Unchecked	Yes	Yes	college	Unchecked	Unchecked	Checked	Checked	Unchecked	Unchecked	Republican	Somewhat willing/willing	All Of The Time	Most Of The Time	All Of The Time	All Of The Time	All Of The Time	Some Of The Time	None Of The Time	Some Of The Time	Some Of The Time	7	Agree	Strongly Agree	Strongly Disagree	Agree	Agree	Agree	Disagree	Agree	Agree	Agree	10	Disagree	Very Sure	Very Sure	Very Sure	Very Sure	Somewhat Sure	Not At All Sure	13
338	Rural	M	60 - 69 years old	No	Checked	Unchecked	Unchecked	Unchecked	Unchecked	No	NA	college	Unchecked	Unchecked	Unchecked	Unchecked	Unchecked	Checked	Independent	Very Willing	All Of The Time	Most Of The Time	Most Of The Time	Most Of The Time	None Of The Time	Most Of The Time	None Of The Time	Most Of The Time	Most Of The Time	7	Strongly Agree	Disagree	Agree	Disagree	Strongly Agree	Disagree	Disagree	Strongly Disagree	Strongly Disagree	Strongly Disagree	24	Agree	Very Sure	Very Sure	Sure	Very Sure	Sure	Not At All Sure	13
339	Rural	F	30 - 39 years old	No	Checked	Unchecked	Unchecked	Unchecked	Unchecked	Yes	No	some college	Unchecked	Checked	Unchecked	Unchecked	Unchecked	Unchecked	Republican	Somewhat willing/willing	All Of The Time	Most Of The Time	Most Of The Time	All Of The Time	None Of The Time	Most Of The Time	None Of The Time	Most Of The Time	Most Of The Time	7	Agree	Agree	Disagree	Disagree	Agree	Disagree	Disagree	Disagree	Disagree	Disagree	17	Agree	Very Sure	Very Sure	Somewhat Sure	Very Sure	Very Sure	Not At All Sure	13
341	Rural	F	40 - 49 years old	No	Checked	Unchecked	Unchecked	Unchecked	Unchecked	Yes	No	college	Unchecked	Unchecked	Unchecked	Checked	Unchecked	Unchecked	Democrat	Very Willing	All Of The Time	All Of The Time	Some Of The Time	Some Of The Time	All Of The Time	Some Of The Time	None Of The Time	All Of The Time	Some Of The Time	7	Strongly Agree	Disagree	Agree	Strongly Disagree	Strongly Agree	Agree	Agree	Disagree	Disagree	Strongly Disagree	23	Disagree	Very Sure	Very Sure	Sure	Very Sure	Very Sure	Somewhat Sure	15
343	Urban	F	40 - 49 years old	No	Checked	Unchecked	Unchecked	Unchecked	Unchecked	Yes	Yes	college	Unchecked	Checked	Unchecked	Unchecked	Unchecked	Unchecked	Democrat	Very Willing	All Of The Time	All Of The Time	Most Of The Time	All Of The Time	None Of The Time	Most Of The Time	Some Of The Time	Most Of The Time	Some Of The Time	7	Strongly Agree	Strongly Disagree	Strongly Agree	Strongly Disagree	Strongly Agree	Agree	Agree	Strongly Disagree	Strongly Disagree	Disagree	26	Agree	Very Sure	Very Sure	Very Sure	Very Sure	Very Sure	Somewhat Sure	16
346	Rural	F	50 - 59 years old	No	Checked	Unchecked	Unchecked	Unchecked	Unchecked	Yes	Yes	some college	Unchecked	Unchecked	Unchecked	Unchecked	Unchecked	Checked	Democrat	Very Willing	All Of The Time	All Of The Time	Most Of The Time	NA	None Of The Time	Most Of The Time	None Of The Time	Most Of The Time	Some Of The Time	NA	Strongly Agree	Strongly Disagree	Strongly Agree	Strongly Disagree	Strongly Agree	Strongly Disagree	Agree	Strongly Disagree	Disagree	Strongly Disagree	28	Agree	Very Sure	Very Sure	Very Sure	Very Sure	Very Sure	Not At All Sure	15
347	Rural	F	30 - 39 years old	No	Checked	Unchecked	Unchecked	Unchecked	Unchecked	Yes	Yes	college	Unchecked	Unchecked	Unchecked	Unchecked	Unchecked	Checked	Republican	Somewhat willing/willing	All Of The Time	Most Of The Time	Some Of The Time	All Of The Time	Some Of The Time	Most Of The Time	None Of The Time	Most Of The Time	Most Of The Time	7	Strongly Agree	Disagree	Agree	Disagree	Agree	Agree	Agree	Strongly Disagree	Strongly Disagree	Strongly Disagree	23	Strongly Agree	Very Sure	Very Sure	Sure	Sure	Sure	Somewhat Sure	13
348	Urban	F	18 - 29 years old	No	Checked	Unchecked	Unchecked	Unchecked	Unchecked	Yes	Yes	some college	Unchecked	Unchecked	Unchecked	Unchecked	Unchecked	Checked	I prefer not to share	Somewhat willing/willing	None Of The Time	Most Of The Time	Some Of The Time	All Of The Time	All Of The Time	None Of The Time	None Of The Time	Most Of The Time	Most Of The Time	5	Agree	Strongly Agree	Strongly Disagree	Disagree	Strongly Disagree	Strongly Disagree	Strongly Disagree	Strongly Disagree	Strongly Disagree	Strongly Disagree	16	Disagree	Sure	Sure	Not At All Sure	Not At All Sure	Not At All Sure	Not At All Sure	4
349	Urban	F	40 - 49 years old	No	Checked	Unchecked	Unchecked	Unchecked	Unchecked	Yes	No	college	Unchecked	Unchecked	Unchecked	Unchecked	Unchecked	Checked	Democrat	Very Willing	Most Of The Time	All Of The Time	Most Of The Time	All Of The Time	None Of The Time	Most Of The Time	None Of The Time	Most Of The Time	Some Of The Time	7	Strongly Agree	Strongly Disagree	Strongly Agree	Strongly Disagree	Strongly Agree	Strongly Disagree	Strongly Agree	Strongly Disagree	Strongly Disagree	Strongly Disagree	30	Agree	Very Sure	Very Sure	Very Sure	Very Sure	Very Sure	Somewhat Sure	16
351	Rural	F	30 - 39 years old	No	Checked	Unchecked	Unchecked	Unchecked	Unchecked	Yes	Yes	college	Unchecked	Unchecked	Unchecked	Unchecked	Unchecked	Checked	I prefer not to share	Somewhat willing/willing	All Of The Time	Most Of The Time	Most Of The Time	All Of The Time	Most Of The Time	Some Of The Time	None Of The Time	Most Of The Time	Some Of The Time	7	Strongly Agree	Disagree	Agree	Disagree	Agree	Agree	Agree	Disagree	Disagree	Disagree	20	Agree	Very Sure	Very Sure	Very Sure	Very Sure	Sure	Not At All Sure	14
352	Urban	F	30 - 39 years old	No	Checked	Unchecked	Unchecked	Unchecked	Unchecked	Yes	Yes	college	Unchecked	Checked	Unchecked	Unchecked	Unchecked	Unchecked	Democrat	Very Willing	All Of The Time	All Of The Time	All Of The Time	All Of The Time	None Of The Time	Some Of The Time	None Of The Time	Most Of The Time	Some Of The Time	7	Strongly Agree	Disagree	Strongly Agree	Strongly Disagree	Strongly Agree	Strongly Disagree	Disagree	Strongly Disagree	Strongly Disagree	Strongly Disagree	27	Agree	Very Sure	Very Sure	Very Sure	Very Sure	Very Sure	Somewhat Sure	16
353	Urban	F	30 - 39 years old	No	Checked	Unchecked	Unchecked	Unchecked	Unchecked	No	NA	college	Unchecked	Checked	Unchecked	Unchecked	Unchecked	Unchecked	Democrat	Very Willing	All Of The Time	Most Of The Time	Most Of The Time	All Of The Time	All Of The Time	Most Of The Time	Some Of The Time	Most Of The Time	Some Of The Time	7	Strongly Agree	Disagree	Agree	Strongly Disagree	Strongly Agree	Strongly Disagree	Agree	Strongly Disagree	Strongly Disagree	Strongly Disagree	27	Strongly Agree	Very Sure	Very Sure	Very Sure	Very Sure	Very Sure	Very Sure	18
354	Rural	F	30 - 39 years old	No	Checked	Unchecked	Checked	Checked	Unchecked	Yes	Yes	< high school/highschool	Unchecked	Unchecked	Unchecked	Unchecked	Unchecked	Checked	I prefer not to share	Not at all willing	All Of The Time	All Of The Time	Most Of The Time	All Of The Time	All Of The Time	Most Of The Time	None Of The Time	All Of The Time	Some Of The Time	7	Strongly Disagree	Strongly Agree	Strongly Disagree	Strongly Agree	Strongly Disagree	Strongly Disagree	Strongly Disagree	Strongly Agree	Strongly Agree	Strongly Agree	3	Agree	NA	NA	NA	NA	NA	NA	NA
356	Urban	F	30 - 39 years old	No	Checked	Unchecked	Unchecked	Unchecked	Unchecked	Yes	No	college	Unchecked	Checked	Unchecked	Checked	Unchecked	Unchecked	I prefer not to share	Very Willing	All Of The Time	All Of The Time	Most Of The Time	All Of The Time	None Of The Time	Some Of The Time	None Of The Time	Some Of The Time	Some Of The Time	7	Strongly Agree	Disagree	Agree	Strongly Disagree	Strongly Agree	Strongly Disagree	Disagree	Strongly Disagree	Strongly Disagree	Strongly Disagree	26	Agree	Very Sure	Very Sure	Very Sure	Very Sure	Very Sure	Somewhat Sure	16
359	Urban	F	40 - 49 years old	No	Checked	Unchecked	Unchecked	Unchecked	Unchecked	Yes	Yes	college	Unchecked	Unchecked	Checked	Unchecked	Unchecked	Unchecked	I prefer not to share	Very Willing	All Of The Time	All Of The Time	Most Of The Time	All Of The Time	Some Of The Time	Most Of The Time	Some Of The Time	Most Of The Time	Some Of The Time	7	Strongly Agree	Strongly Disagree	Strongly Agree	Strongly Disagree	Strongly Agree	Disagree	Strongly Agree	Strongly Disagree	Strongly Disagree	Strongly Disagree	29	Disagree	Very Sure	Very Sure	Very Sure	Very Sure	Very Sure	Not At All Sure	15
360	Urban	F	50 - 59 years old	No	Checked	Unchecked	Unchecked	Unchecked	Unchecked	Yes	No	college	Unchecked	Unchecked	Unchecked	Unchecked	Unchecked	Checked	Democrat	Very Willing	All Of The Time	All Of The Time	Most Of The Time	All Of The Time	None Of The Time	Most Of The Time	None Of The Time	Most Of The Time	Most Of The Time	7	Strongly Agree	Disagree	Strongly Agree	Disagree	Strongly Agree	Agree	Agree	Strongly Disagree	Strongly Disagree	Strongly Disagree	25	Agree	Very Sure	Very Sure	Very Sure	Very Sure	Very Sure	Not At All Sure	15
361	Rural	F	30 - 39 years old	No	Checked	Unchecked	Unchecked	Unchecked	Unchecked	Yes	Yes	college	Unchecked	Unchecked	Unchecked	Unchecked	Unchecked	Checked	Democrat	Very Willing	All Of The Time	All Of The Time	Most Of The Time	All Of The Time	None Of The Time	All Of The Time	None Of The Time	All Of The Time	Most Of The Time	7	Strongly Agree	Strongly Disagree	Strongly Agree	Strongly Disagree	Strongly Agree	Disagree	Strongly Agree	Strongly Disagree	Strongly Disagree	Strongly Disagree	29	Disagree	Very Sure	Very Sure	Very Sure	Very Sure	Very Sure	Very Sure	18
363	Urban	F	40 - 49 years old	No	Checked	Unchecked	Unchecked	Unchecked	Unchecked	Yes	Yes	college	Unchecked	Unchecked	Unchecked	Unchecked	Unchecked	Checked	Democrat	Very Willing	All Of The Time	All Of The Time	All Of The Time	All Of The Time	None Of The Time	All Of The Time	None Of The Time	Most Of The Time	Most Of The Time	7	Strongly Agree	Strongly Disagree	Strongly Agree	Strongly Disagree	Strongly Agree	Agree	Strongly Agree	Strongly Disagree	Strongly Disagree	Strongly Disagree	28	Agree	Very Sure	Very Sure	Very Sure	Very Sure	Very Sure	Somewhat Sure	16
364	Urban	F	40 - 49 years old	No	Checked	Unchecked	Unchecked	Unchecked	Unchecked	Yes	No	college	Unchecked	Unchecked	Unchecked	Unchecked	Unchecked	Checked	Democrat	Very Willing	Most Of The Time	Most Of The Time	Some Of The Time	All Of The Time	None Of The Time	Some Of The Time	None Of The Time	Most Of The Time	Most Of The Time	7	Strongly Agree	Disagree	Strongly Agree	Strongly Disagree	Strongly Agree	Strongly Disagree	Strongly Agree	Strongly Disagree	Strongly Disagree	Strongly Disagree	29	Agree	Very Sure	Very Sure	Very Sure	Very Sure	Very Sure	Sure	17
365	Rural	F	30 - 39 years old	No	Checked	Unchecked	Unchecked	Unchecked	Unchecked	Yes	Yes	< high school/highschool	Unchecked	Checked	Unchecked	Unchecked	Unchecked	Unchecked	I prefer not to share	Not at all willing	None Of The Time	All Of The Time	Most Of The Time	All Of The Time	All Of The Time	Some Of The Time	None Of The Time	None Of The Time	None Of The Time	4	Strongly Disagree	Strongly Agree	Strongly Disagree	Strongly Agree	Strongly Disagree	Strongly Disagree	Strongly Disagree	Strongly Disagree	Strongly Disagree	Strongly Agree	9	Strongly Disagree	NA	NA	NA	NA	NA	NA	NA
366	Urban	F	40 - 49 years old	No	Checked	Unchecked	Unchecked	Unchecked	Unchecked	Yes	Yes	college	Unchecked	Checked	Unchecked	Unchecked	Unchecked	Unchecked	Democrat	Very Willing	All Of The Time	All Of The Time	Most Of The Time	All Of The Time	All Of The Time	Most Of The Time	None Of The Time	All Of The Time	Most Of The Time	7	Strongly Agree	Strongly Disagree	Strongly Agree	Strongly Disagree	Strongly Agree	Disagree	Strongly Agree	Strongly Disagree	Strongly Disagree	Strongly Disagree	29	Strongly Agree	Very Sure	Very Sure	Very Sure	Very Sure	Very Sure	Very Sure	18
367	Urban	F	30 - 39 years old	No	Checked	Unchecked	Unchecked	Unchecked	Unchecked	No	NA	some college	Unchecked	Checked	Unchecked	Unchecked	Unchecked	Unchecked	Democrat	Very Willing	All Of The Time	All Of The Time	All Of The Time	All Of The Time	None Of The Time	All Of The Time	Some Of The Time	All Of The Time	All Of The Time	7	Strongly Agree	Strongly Disagree	Strongly Agree	Strongly Disagree	Strongly Agree	Strongly Disagree	Strongly Agree	Strongly Disagree	Strongly Disagree	Strongly Disagree	30	Agree	Very Sure	Very Sure	Very Sure	Very Sure	Very Sure	Very Sure	18
369	Urban	F	30 - 39 years old	No	Checked	Unchecked	Unchecked	Unchecked	Unchecked	Yes	Yes	college	Unchecked	Checked	Unchecked	Unchecked	Unchecked	Unchecked	Independent	Very Willing	All Of The Time	All Of The Time	Some Of The Time	All Of The Time	All Of The Time	All Of The Time	None Of The Time	Some Of The Time	Some Of The Time	7	Strongly Agree	Disagree	Strongly Agree	Strongly Disagree	Strongly Agree	Disagree	Agree	Strongly Disagree	Strongly Disagree	Strongly Disagree	27	Strongly Agree	NA	Very Sure	Somewhat Sure	Sure	Very Sure	Not At All Sure	NA
370	Rural	M	30 - 39 years old	No	Checked	Unchecked	Unchecked	Unchecked	Unchecked	Yes	No	college	Unchecked	Unchecked	Unchecked	Unchecked	Checked	Checked	Independent	Very Willing	Most Of The Time	Most Of The Time	Some Of The Time	None Of The Time	All Of The Time	Most Of The Time	None Of The Time	Most Of The Time	Most Of The Time	6	Strongly Agree	Disagree	Strongly Agree	Strongly Disagree	Strongly Agree	Disagree	Strongly Disagree	Strongly Disagree	Strongly Disagree	Strongly Disagree	25	Agree	Very Sure	Very Sure	Very Sure	Very Sure	Very Sure	Somewhat Sure	16
371	Urban	F	50 - 59 years old	No	Checked	Unchecked	Unchecked	Unchecked	Unchecked	Yes	Yes	college	Unchecked	Unchecked	Unchecked	Unchecked	Unchecked	Checked	Republican	Somewhat willing/willing	Most Of The Time	Most Of The Time	Most Of The Time	Most Of The Time	Most Of The Time	Some Of The Time	None Of The Time	Some Of The Time	Some Of The Time	7	Disagree	Strongly Agree	Strongly Disagree	Disagree	Agree	Agree	Disagree	Disagree	Disagree	Disagree	13	Disagree	Somewhat Sure	Somewhat Sure	Somewhat Sure	Sure	Somewhat Sure	Not At All Sure	6
373	Urban	F	30 - 39 years old	No	Checked	Unchecked	Unchecked	Unchecked	Unchecked	No	NA	college	Unchecked	Unchecked	Unchecked	Unchecked	Unchecked	Checked	Democrat	Very Willing	All Of The Time	Most Of The Time	Some Of The Time	All Of The Time	All Of The Time	Some Of The Time	None Of The Time	Some Of The Time	Some Of The Time	7	Strongly Agree	Disagree	Agree	Strongly Disagree	Strongly Agree	Disagree	Strongly Agree	Strongly Disagree	Strongly Disagree	Strongly Disagree	27	Strongly Agree	Very Sure	Very Sure	Very Sure	Very Sure	Very Sure	Not At All Sure	15
375	Rural	F	40 - 49 years old	No	Checked	Unchecked	Unchecked	Unchecked	Unchecked	Yes	Yes	college	Unchecked	Unchecked	Unchecked	Unchecked	Unchecked	Checked	Independent	Very Willing	All Of The Time	All Of The Time	All Of The Time	All Of The Time	None Of The Time	All Of The Time	None Of The Time	Some Of The Time	Some Of The Time	7	Strongly Agree	Strongly Disagree	Strongly Agree	Strongly Disagree	Strongly Agree	Agree	Strongly Agree	Strongly Disagree	Strongly Disagree	Strongly Disagree	28	Strongly Disagree	Very Sure	Very Sure	Very Sure	Very Sure	Very Sure	Very Sure	18
376	Urban	F	70 - 79 years old	No	Checked	Unchecked	Unchecked	Unchecked	Unchecked	No	NA	college	Unchecked	Checked	Unchecked	Unchecked	Unchecked	Unchecked	Democrat	Very Willing	All Of The Time	All Of The Time	Most Of The Time	All Of The Time	None Of The Time	Some Of The Time	Some Of The Time	Some Of The Time	Most Of The Time	7	Strongly Agree	Strongly Disagree	Strongly Agree	Strongly Disagree	Strongly Agree	Disagree	Strongly Agree	Strongly Disagree	Strongly Disagree	Disagree	28	Strongly Agree	Very Sure	Very Sure	Very Sure	Very Sure	Very Sure	Sure	17
377	Urban	F	18 - 29 years old	No	Checked	Checked	Unchecked	Unchecked	Unchecked	No	NA	college	Unchecked	Unchecked	Unchecked	Unchecked	Unchecked	Checked	Republican	Very Willing	All Of The Time	All Of The Time	Most Of The Time	All Of The Time	All Of The Time	Most Of The Time	None Of The Time	Most Of The Time	Some Of The Time	7	Strongly Agree	Disagree	Strongly Agree	Strongly Disagree	Strongly Agree	Strongly Disagree	Agree	Strongly Disagree	Strongly Disagree	Strongly Disagree	28	Strongly Agree	Very Sure	Very Sure	Very Sure	Very Sure	Very Sure	Not At All Sure	15
379	Urban	F	40 - 49 years old	No	Checked	Unchecked	Unchecked	Unchecked	Unchecked	Yes	Yes	some college	Unchecked	Unchecked	Unchecked	Unchecked	Unchecked	Checked	Independent	Very Willing	All Of The Time	All Of The Time	Most Of The Time	All Of The Time	Some Of The Time	Most Of The Time	Most Of The Time	Most Of The Time	Most Of The Time	7	Strongly Agree	Agree	Agree	Strongly Disagree	Strongly Agree	Disagree	Agree	Strongly Disagree	Strongly Disagree	Disagree	24	Agree	Very Sure	Very Sure	Very Sure	Very Sure	Very Sure	Very Sure	18
381	Rural	F	30 - 39 years old	No	Checked	Unchecked	Unchecked	Unchecked	Unchecked	Yes	Yes	some college	Unchecked	Unchecked	Checked	Unchecked	Unchecked	Unchecked	Republican	Not at all willing	Some Of The Time	Most Of The Time	Most Of The Time	All Of The Time	Some Of The Time	Most Of The Time	None Of The Time	Most Of The Time	Some Of The Time	7	Disagree	Strongly Agree	Strongly Disagree	Strongly Disagree	Strongly Disagree	Strongly Disagree	Strongly Disagree	Strongly Disagree	Strongly Agree	Strongly Agree	10	Strongly Disagree	NA	NA	NA	NA	NA	NA	NA
382	Rural	F	50 - 59 years old	No	Checked	Unchecked	Unchecked	Unchecked	Unchecked	No	NA	college	Unchecked	Unchecked	Checked	Unchecked	Unchecked	Unchecked	Democrat	Very Willing	All Of The Time	All Of The Time	Some Of The Time	All Of The Time	Most Of The Time	Most Of The Time	None Of The Time	Most Of The Time	Most Of The Time	7	Strongly Agree	Strongly Disagree	Strongly Agree	Strongly Disagree	Strongly Agree	Strongly Agree	Strongly Agree	Strongly Disagree	Strongly Disagree	Strongly Disagree	27	Disagree	Very Sure	Very Sure	Very Sure	Very Sure	Very Sure	Not At All Sure	15
383	Urban	F	30 - 39 years old	No	Checked	Unchecked	Unchecked	Unchecked	Unchecked	No	NA	college	Unchecked	Checked	Unchecked	Unchecked	Unchecked	Unchecked	Independent	Not at all willing	All Of The Time	All Of The Time	All Of The Time	All Of The Time	All Of The Time	All Of The Time	None Of The Time	Most Of The Time	None Of The Time	6	Strongly Agree	Strongly Agree	Strongly Disagree	Disagree	Disagree	Strongly Disagree	Strongly Disagree	Strongly Disagree	Strongly Disagree	Strongly Disagree	18	Strongly Agree	NA	NA	NA	NA	NA	NA	NA
384	Rural	F	40 - 49 years old	No	Checked	Unchecked	Unchecked	Unchecked	Unchecked	Yes	No	some college	Unchecked	Checked	Unchecked	Unchecked	Unchecked	Unchecked	Independent	Not at all willing	All Of The Time	All Of The Time	None Of The Time	Most Of The Time	All Of The Time	Some Of The Time	None Of The Time	Some Of The Time	Most Of The Time	6	Strongly Agree	Disagree	Strongly Agree	Strongly Disagree	Strongly Agree	Strongly Agree	Strongly Agree	Strongly Disagree	Strongly Disagree	Strongly Disagree	26	Agree	NA	NA	NA	NA	NA	NA	NA
385	Urban	F	30 - 39 years old	No	Checked	Unchecked	Unchecked	Unchecked	Unchecked	Yes	Yes	some college	Unchecked	Checked	Unchecked	Unchecked	Unchecked	Unchecked	Democrat	Very Willing	All Of The Time	Most Of The Time	Some Of The Time	Most Of The Time	None Of The Time	Some Of The Time	None Of The Time	Most Of The Time	None Of The Time	6	Strongly Agree	Disagree	Strongly Agree	Disagree	Strongly Agree	Disagree	Agree	Strongly Disagree	Strongly Disagree	Strongly Disagree	26	Strongly Agree	Very Sure	Very Sure	Sure	Very Sure	Somewhat Sure	Somewhat Sure	13
386	Urban	F	30 - 39 years old	No	Checked	Unchecked	Unchecked	Unchecked	Unchecked	Yes	Yes	some college	Unchecked	Checked	Unchecked	Unchecked	Unchecked	Unchecked	Democrat	Very Willing	Most Of The Time	All Of The Time	Some Of The Time	All Of The Time	None Of The Time	Most Of The Time	None Of The Time	All Of The Time	Some Of The Time	7	Strongly Agree	Disagree	Strongly Agree	Strongly Disagree	Strongly Agree	Agree	Strongly Agree	Strongly Disagree	Strongly Disagree	Strongly Disagree	27	Agree	Very Sure	Very Sure	Very Sure	Very Sure	Very Sure	Very Sure	18
387	Urban	F	60 - 69 years old	No	Checked	Unchecked	Unchecked	Unchecked	Unchecked	No	NA	college	Unchecked	Unchecked	Unchecked	Unchecked	Unchecked	Checked	Democrat	Very Willing	All Of The Time	All Of The Time	Most Of The Time	All Of The Time	All Of The Time	All Of The Time	None Of The Time	All Of The Time	Most Of The Time	7	Strongly Agree	Strongly Disagree	Strongly Agree	Strongly Agree	Strongly Agree	Strongly Disagree	Strongly Agree	Strongly Disagree	Strongly Disagree	Strongly Disagree	27	Strongly Agree	Very Sure	Very Sure	Very Sure	Very Sure	Very Sure	Sure	17
388	Rural	F	30 - 39 years old	No	Checked	Unchecked	Unchecked	Unchecked	Unchecked	Yes	Yes	some college	Unchecked	Unchecked	Unchecked	Unchecked	Unchecked	Checked	I prefer not to share	Very Willing	All Of The Time	All Of The Time	All Of The Time	All Of The Time	None Of The Time	All Of The Time	None Of The Time	All Of The Time	Some Of The Time	7	Strongly Agree	Strongly Agree	Strongly Agree	Strongly Disagree	Strongly Agree	Strongly Disagree	Strongly Disagree	Strongly Disagree	Strongly Disagree	Strongly Disagree	24	Strongly Agree	Very Sure	Very Sure	Very Sure	Very Sure	Very Sure	Not At All Sure	15
389	Rural	F	40 - 49 years old	No	Checked	Unchecked	Unchecked	Unchecked	Unchecked	Yes	Yes	college	Unchecked	Checked	Unchecked	Unchecked	Unchecked	Unchecked	Independent	Somewhat willing/willing	All Of The Time	All Of The Time	Most Of The Time	All Of The Time	All Of The Time	Most Of The Time	None Of The Time	Most Of The Time	None Of The Time	6	Agree	Agree	Agree	Disagree	Agree	Strongly Disagree	Strongly Disagree	Strongly Disagree	Strongly Disagree	Strongly Disagree	21	Agree	Very Sure	Very Sure	Very Sure	Very Sure	Very Sure	Not At All Sure	15
390	Urban	F	40 - 49 years old	No	Checked	Unchecked	Unchecked	Unchecked	Unchecked	Yes	No	college	Unchecked	Unchecked	Unchecked	Unchecked	Unchecked	Checked	Democrat	Very Willing	All Of The Time	Most Of The Time	Most Of The Time	Most Of The Time	Some Of The Time	Most Of The Time	None Of The Time	All Of The Time	All Of The Time	7	Agree	Disagree	Strongly Agree	Strongly Disagree	Strongly Agree	Disagree	Agree	Strongly Disagree	Strongly Disagree	Strongly Disagree	26	Agree	Very Sure	Very Sure	Very Sure	Very Sure	Very Sure	Somewhat Sure	16
391	Rural	M	30 - 39 years old	No	Checked	Unchecked	Unchecked	Unchecked	Unchecked	Yes	No	college	Unchecked	Unchecked	Unchecked	Unchecked	Unchecked	Checked	Independent	Somewhat willing/willing	All Of The Time	All Of The Time	Most Of The Time	All Of The Time	None Of The Time	Most Of The Time	None Of The Time	Most Of The Time	Most Of The Time	7	Agree	Agree	Agree	Strongly Disagree	Agree	Agree	Agree	Disagree	Disagree	Disagree	19	Strongly Disagree	Sure	Sure	Sure	Somewhat Sure	Somewhat Sure	Somewhat Sure	9
392	Urban	M	70 - 79 years old	No	Checked	Unchecked	Unchecked	Unchecked	Unchecked	No	NA	college	Unchecked	Unchecked	Unchecked	Unchecked	Unchecked	Checked	Democrat	Somewhat willing/willing	Most Of The Time	Most Of The Time	Some Of The Time	Some Of The Time	None Of The Time	Some Of The Time	None Of The Time	Most Of The Time	Some Of The Time	7	Strongly Agree	Disagree	Strongly Agree	Strongly Disagree	Strongly Agree	Strongly Disagree	Agree	Strongly Disagree	Strongly Disagree	Strongly Agree	25	Agree	Sure	Sure	Sure	Very Sure	Very Sure	Sure	14
394	Urban	F	60 - 69 years old	No	Checked	Unchecked	Unchecked	Unchecked	Unchecked	No	NA	some college	Unchecked	Unchecked	Unchecked	Unchecked	Unchecked	Checked	Democrat	Very Willing	All Of The Time	All Of The Time	Some Of The Time	All Of The Time	Most Of The Time	Most Of The Time	Some Of The Time	Most Of The Time	Most Of The Time	7	Strongly Agree	Disagree	Strongly Agree	Strongly Disagree	Strongly Agree	Strongly Disagree	Strongly Agree	Strongly Disagree	Strongly Disagree	Strongly Disagree	29	Agree	Very Sure	Very Sure	Very Sure	Very Sure	Very Sure	Somewhat Sure	16
395	Urban	F	40 - 49 years old	No	Checked	Unchecked	Unchecked	Unchecked	Unchecked	Yes	Yes	college	Unchecked	Unchecked	Unchecked	Checked	Unchecked	Unchecked	Democrat	Very Willing	All Of The Time	All Of The Time	Most Of The Time	All Of The Time	Some Of The Time	Most Of The Time	None Of The Time	Most Of The Time	Most Of The Time	7	Strongly Agree	Disagree	Agree	NA	Strongly Agree	Agree	Agree	Strongly Disagree	Strongly Disagree	Strongly Disagree	NA	Strongly Agree	Very Sure	Very Sure	Very Sure	Very Sure	Very Sure	Somewhat Sure	16
396	Urban	F	50 - 59 years old	No	Checked	Unchecked	Unchecked	Unchecked	Unchecked	Yes	No	college	Unchecked	Unchecked	Unchecked	Unchecked	Unchecked	Checked	Democrat	Somewhat willing/willing	All Of The Time	Most Of The Time	Most Of The Time	All Of The Time	All Of The Time	Some Of The Time	None Of The Time	Some Of The Time	None Of The Time	6	Agree	Agree	NA	Disagree	Agree	Disagree	Disagree	Disagree	Disagree	Disagree	NA	Agree	Very Sure	Very Sure	Very Sure	Very Sure	Sure	Not At All Sure	14
401	Urban	F	30 - 39 years old	No	Checked	Unchecked	Unchecked	Unchecked	Unchecked	Yes	Yes	college	Unchecked	Unchecked	Unchecked	Unchecked	Unchecked	Checked	Something else	Very Willing	All Of The Time	All Of The Time	Most Of The Time	All Of The Time	Some Of The Time	Most Of The Time	Some Of The Time	Most Of The Time	Most Of The Time	7	Strongly Agree	Strongly Disagree	Strongly Agree	Strongly Disagree	Strongly Agree	Disagree	Strongly Agree	Strongly Disagree	Strongly Disagree	Strongly Disagree	29	Agree	Very Sure	Very Sure	Very Sure	Very Sure	Very Sure	Very Sure	18
405	Urban	F	40 - 49 years old	No	Checked	Unchecked	Unchecked	Unchecked	Unchecked	Yes	Yes	college	Unchecked	Unchecked	Unchecked	Unchecked	Unchecked	Checked	Democrat	Very Willing	All Of The Time	All Of The Time	Most Of The Time	All Of The Time	None Of The Time	Most Of The Time	Some Of The Time	Most Of The Time	Most Of The Time	7	Strongly Agree	Strongly Disagree	Strongly Agree	Strongly Disagree	Strongly Agree	Agree	Agree	Strongly Disagree	Strongly Disagree	Strongly Disagree	27	Disagree	Very Sure	Very Sure	Very Sure	Not At All Sure	Very Sure	Sure	14
406	Urban	F	50 - 59 years old	No	Checked	Unchecked	Unchecked	Unchecked	Unchecked	Yes	Yes	< high school/highschool	Unchecked	Unchecked	Unchecked	Unchecked	Unchecked	Checked	I prefer not to share	Very Willing	All Of The Time	All Of The Time	Most Of The Time	All Of The Time	Most Of The Time	Most Of The Time	None Of The Time	Most Of The Time	Some Of The Time	7	Strongly Agree	Strongly Disagree	Strongly Agree	Strongly Disagree	Strongly Agree	Agree	Strongly Agree	Strongly Disagree	Strongly Disagree	Strongly Disagree	28	Strongly Agree	Very Sure	Very Sure	Very Sure	Very Sure	Very Sure	Very Sure	18
408	Rural	F	18 - 29 years old	No	Checked	Unchecked	Unchecked	Unchecked	Unchecked	Yes	Yes	some college	Unchecked	Unchecked	Unchecked	Unchecked	Unchecked	Checked	I prefer not to share	Somewhat willing/willing	All Of The Time	All Of The Time	Most Of The Time	All Of The Time	Some Of The Time	Some Of The Time	None Of The Time	All Of The Time	Some Of The Time	7	Agree	Agree	Agree	Disagree	Agree	Disagree	Disagree	Disagree	Disagree	Disagree	18	Disagree	Very Sure	Very Sure	Very Sure	Sure	Very Sure	Not At All Sure	14
410	Urban	M	50 - 59 years old	No	Unchecked	Unchecked	Unchecked	Unchecked	Unchecked	Yes	Yes	some college	Unchecked	Unchecked	Unchecked	Unchecked	Unchecked	Checked	I prefer not to share	Very Willing	Most Of The Time	Some Of The Time	Some Of The Time	All Of The Time	None Of The Time	Most Of The Time	Some Of The Time	Some Of The Time	Most Of The Time	7	Strongly Agree	Disagree	Agree	Strongly Disagree	Strongly Agree	Disagree	Disagree	Disagree	Disagree	Strongly Disagree	23	Agree	Very Sure	Very Sure	Sure	Very Sure	Very Sure	Somewhat Sure	15
411	Urban	F	30 - 39 years old	No	Checked	Unchecked	Unchecked	Unchecked	Unchecked	Yes	No	college	Unchecked	Unchecked	Unchecked	Unchecked	Unchecked	Checked	Democrat	Very Willing	All Of The Time	All Of The Time	All Of The Time	All Of The Time	Some Of The Time	All Of The Time	None Of The Time	All Of The Time	All Of The Time	7	Strongly Agree	Strongly Disagree	Strongly Agree	Strongly Disagree	Strongly Agree	Agree	Strongly Agree	Strongly Disagree	Strongly Disagree	Strongly Disagree	28	Agree	Very Sure	Very Sure	Very Sure	Very Sure	Very Sure	Not At All Sure	15
413	Urban	F	40 - 49 years old	No	Checked	Unchecked	Unchecked	Unchecked	Unchecked	Yes	No	college	Unchecked	Unchecked	Unchecked	Unchecked	Unchecked	Checked	Independent	Somewhat willing/willing	All Of The Time	All Of The Time	Some Of The Time	All Of The Time	All Of The Time	Most Of The Time	None Of The Time	Some Of The Time	Some Of The Time	7	Agree	Agree	Disagree	Disagree	Agree	Disagree	Disagree	Disagree	Agree	Disagree	16	Agree	Sure	Sure	Sure	Sure	Sure	Not At All Sure	10
414	Urban	F	40 - 49 years old	No	Checked	Unchecked	Unchecked	Unchecked	Unchecked	Yes	No	college	Unchecked	Checked	Unchecked	Checked	Unchecked	Unchecked	Independent	Very Willing	All Of The Time	Most Of The Time	Most Of The Time	All Of The Time	Most Of The Time	Most Of The Time	None Of The Time	Most Of The Time	Most Of The Time	7	Strongly Agree	Strongly Agree	Agree	NA	Strongly Agree	Agree	Agree	Strongly Disagree	Disagree	Strongly Disagree	NA	Agree	Very Sure	Very Sure	Very Sure	Very Sure	Very Sure	Very Sure	18
415	Urban	F	18 - 29 years old	No	Checked	Unchecked	Unchecked	Unchecked	Unchecked	No	NA	some college	Unchecked	Unchecked	Unchecked	Unchecked	Unchecked	Checked	Republican	Not at all willing	None Of The Time	Most Of The Time	All Of The Time	All Of The Time	All Of The Time	All Of The Time	None Of The Time	All Of The Time	Some Of The Time	6	Strongly Disagree	Strongly Agree	Strongly Disagree	Agree	Strongly Disagree	Strongly Disagree	Strongly Disagree	Strongly Disagree	Strongly Agree	Agree	8	Agree	NA	NA	NA	NA	NA	NA	NA
416	Urban	M	50 - 59 years old	No	Unchecked	Unchecked	Unchecked	Checked	Unchecked	Yes	Yes	college	Unchecked	Checked	Unchecked	Unchecked	Unchecked	Unchecked	Democrat	Very Willing	All Of The Time	All Of The Time	Most Of The Time	All Of The Time	NA	Some Of The Time	Some Of The Time	Most Of The Time	Most Of The Time	7	Strongly Agree	Disagree	Strongly Agree	Strongly Disagree	Strongly Agree	Agree	Disagree	Strongly Disagree	Disagree	Disagree	23	Agree	Very Sure	Very Sure	Very Sure	Very Sure	Very Sure	Not At All Sure	15
417	Urban	M	60 - 69 years old	No	Checked	Unchecked	Unchecked	Unchecked	Unchecked	No	NA	some college	Unchecked	Unchecked	Unchecked	Unchecked	Unchecked	Checked	Republican	Very Willing	All Of The Time	Most Of The Time	Most Of The Time	All Of The Time	Some Of The Time	Most Of The Time	None Of The Time	Most Of The Time	Some Of The Time	7	Strongly Agree	Strongly Disagree	Strongly Agree	Strongly Disagree	Strongly Agree	Strongly Disagree	Agree	Strongly Disagree	Strongly Disagree	Strongly Disagree	29	Strongly Agree	Very Sure	Very Sure	Very Sure	Very Sure	Very Sure	Sure	17
418	Urban	F	18 - 29 years old	No	Checked	Unchecked	Unchecked	Unchecked	Unchecked	Yes	Yes	< high school/highschool	Unchecked	Unchecked	Unchecked	Unchecked	Unchecked	Checked	Independent	Somewhat willing/willing	Most Of The Time	All Of The Time	Some Of The Time	All Of The Time	All Of The Time	Some Of The Time	None Of The Time	Most Of The Time	None Of The Time	6	Agree	Strongly Agree	Strongly Disagree	Agree	Strongly Disagree	Strongly Disagree	Strongly Disagree	Strongly Disagree	Strongly Agree	Agree	10	Strongly Agree	Very Sure	Very Sure	Very Sure	Very Sure	Somewhat Sure	Sure	15
420	Urban	F	30 - 39 years old	No	Checked	Unchecked	Unchecked	Unchecked	Unchecked	Yes	Yes	college	Unchecked	Unchecked	Unchecked	Unchecked	Unchecked	Checked	I prefer not to share	Very Willing	All Of The Time	Most Of The Time	Most Of The Time	All Of The Time	None Of The Time	Most Of The Time	None Of The Time	Most Of The Time	Some Of The Time	7	Strongly Agree	Disagree	Agree	Strongly Disagree	Strongly Agree	Disagree	Strongly Agree	Strongly Disagree	Strongly Disagree	Strongly Disagree	27	Agree	Very Sure	Very Sure	Sure	Very Sure	Very Sure	Not At All Sure	14
422	Urban	F	70 - 79 years old	No	Checked	Unchecked	Unchecked	Unchecked	Unchecked	No	NA	NA	Unchecked	Unchecked	Checked	Unchecked	Unchecked	Unchecked	Independent	Very Willing	All Of The Time	All Of The Time	All Of The Time	All Of The Time	Some Of The Time	All Of The Time	Some Of The Time	All Of The Time	Most Of The Time	7	Strongly Agree	Strongly Disagree	Strongly Agree	Strongly Disagree	Strongly Agree	Strongly Disagree	Strongly Agree	Strongly Disagree	Strongly Disagree	Strongly Disagree	30	Agree	Very Sure	Very Sure	Very Sure	Very Sure	Very Sure	Sure	17
423	Urban	M	30 - 39 years old	No	Checked	Unchecked	Unchecked	Unchecked	Unchecked	Yes	Yes	college	Unchecked	Checked	Unchecked	Checked	Unchecked	Unchecked	Independent	Very Willing	All Of The Time	All Of The Time	All Of The Time	All Of The Time	All Of The Time	All Of The Time	All Of The Time	All Of The Time	Most Of The Time	7	Strongly Agree	Strongly Disagree	Strongly Agree	Strongly Disagree	NA	Strongly Disagree	Strongly Agree	Strongly Disagree	Strongly Disagree	Strongly Disagree	NA	Agree	Very Sure	Very Sure	Very Sure	Very Sure	Very Sure	Somewhat Sure	16
424	Urban	F	30 - 39 years old	No	Checked	Unchecked	Unchecked	Unchecked	Unchecked	No	NA	college	Unchecked	Unchecked	Unchecked	Unchecked	Unchecked	Checked	Democrat	Very Willing	All Of The Time	All Of The Time	Most Of The Time	All Of The Time	None Of The Time	Most Of The Time	None Of The Time	All Of The Time	Most Of The Time	7	Strongly Agree	Strongly Disagree	Strongly Agree	Strongly Disagree	Strongly Agree	Strongly Disagree	Strongly Agree	Strongly Disagree	Disagree	Disagree	28	Agree	Very Sure	Very Sure	Very Sure	Very Sure	Very Sure	Not At All Sure	15
427	Rural	F	30 - 39 years old	No	Checked	Unchecked	Unchecked	Unchecked	Unchecked	Yes	No	college	Unchecked	Unchecked	Unchecked	Unchecked	Unchecked	Checked	Independent	Very Willing	All Of The Time	All Of The Time	All Of The Time	All Of The Time	None Of The Time	All Of The Time	None Of The Time	All Of The Time	Some Of The Time	7	Strongly Agree	Strongly Disagree	Strongly Agree	Strongly Disagree	Strongly Agree	Disagree	Disagree	Strongly Disagree	Strongly Disagree	Strongly Disagree	27	Strongly Agree	Very Sure	Very Sure	Very Sure	Very Sure	Very Sure	Very Sure	18
428	Urban	F	18 - 29 years old	No	Checked	Unchecked	Unchecked	Unchecked	Unchecked	Yes	No	college	Unchecked	Unchecked	Unchecked	Unchecked	Unchecked	Checked	Democrat	Very Willing	All Of The Time	All Of The Time	All Of The Time	All Of The Time	None Of The Time	Most Of The Time	None Of The Time	Most Of The Time	Some Of The Time	7	Strongly Agree	Strongly Disagree	Strongly Agree	Strongly Disagree	Strongly Agree	Strongly Disagree	Strongly Agree	Strongly Disagree	Strongly Disagree	Strongly Disagree	30	Strongly Agree	Very Sure	Very Sure	Very Sure	Very Sure	Very Sure	Very Sure	18
429	Urban	F	40 - 49 years old	No	Checked	Unchecked	Unchecked	Unchecked	Unchecked	Yes	No	college	Unchecked	Checked	Unchecked	Unchecked	Unchecked	Unchecked	Independent	Very Willing	All Of The Time	All Of The Time	Most Of The Time	All Of The Time	Some Of The Time	Most Of The Time	None Of The Time	All Of The Time	Most Of The Time	7	Strongly Agree	Strongly Disagree	Strongly Agree	Strongly Disagree	Strongly Agree	Strongly Disagree	Strongly Agree	Strongly Disagree	Strongly Disagree	Strongly Disagree	30	Disagree	Very Sure	Very Sure	Very Sure	Very Sure	Very Sure	Very Sure	18
430	Rural	F	40 - 49 years old	No	Checked	Unchecked	Unchecked	Unchecked	Unchecked	Yes	Yes	some college	Unchecked	Unchecked	Unchecked	Unchecked	Unchecked	Checked	Democrat	Somewhat willing/willing	All Of The Time	Most Of The Time	Some Of The Time	All Of The Time	Some Of The Time	Most Of The Time	None Of The Time	Most Of The Time	Most Of The Time	7	Agree	Agree	Agree	Disagree	Agree	Strongly Disagree	Disagree	Strongly Disagree	Strongly Disagree	Strongly Disagree	22	Strongly Agree	Very Sure	Very Sure	Very Sure	Very Sure	Sure	Very Sure	17
431	Urban	F	30 - 39 years old	No	Checked	Unchecked	Unchecked	Unchecked	Unchecked	Yes	Yes	college	Unchecked	Unchecked	Unchecked	Unchecked	Unchecked	Checked	Republican	Somewhat willing/willing	All Of The Time	All Of The Time	All Of The Time	All Of The Time	Most Of The Time	Most Of The Time	None Of The Time	Most Of The Time	None Of The Time	6	Agree	Agree	Strongly Disagree	Disagree	Agree	Strongly Disagree	Strongly Disagree	Strongly Disagree	Strongly Disagree	Strongly Disagree	19	Disagree	Very Sure	Very Sure	Sure	Very Sure	Very Sure	Not At All Sure	14
432	Urban	F	18 - 29 years old	No	Checked	Unchecked	Unchecked	Unchecked	Unchecked	Yes	Yes	some college	Unchecked	Checked	Unchecked	Unchecked	Unchecked	Unchecked	I prefer not to share	Somewhat willing/willing	None Of The Time	Most Of The Time	None Of The Time	All Of The Time	None Of The Time	None Of The Time	None Of The Time	None Of The Time	Some Of The Time	3	Strongly Disagree	Strongly Agree	Strongly Disagree	Strongly Agree	Strongly Disagree	Strongly Disagree	Strongly Disagree	Disagree	Disagree	Strongly Disagree	10	Disagree	Very Sure	Very Sure	Somewhat Sure	Somewhat Sure	Not At All Sure	Not At All Sure	8
433	Rural	F	40 - 49 years old	No	Checked	Unchecked	Unchecked	Unchecked	Unchecked	Yes	No	college	Unchecked	Unchecked	Checked	Unchecked	Unchecked	Unchecked	Something else	Very Willing	All Of The Time	All Of The Time	All Of The Time	All Of The Time	All Of The Time	Most Of The Time	None Of The Time	All Of The Time	Most Of The Time	7	Strongly Agree	Disagree	Strongly Agree	Strongly Disagree	Strongly Agree	Disagree	Agree	Strongly Disagree	Strongly Disagree	Strongly Disagree	27	Agree	Very Sure	Very Sure	Very Sure	Very Sure	Very Sure	Somewhat Sure	16
434	Rural	F	60 - 69 years old	No	Checked	Unchecked	Unchecked	Unchecked	Unchecked	No	NA	college	Unchecked	Unchecked	Unchecked	Unchecked	Unchecked	Checked	Democrat	Very Willing	All Of The Time	All Of The Time	Most Of The Time	Most Of The Time	None Of The Time	None Of The Time	None Of The Time	Most Of The Time	All Of The Time	6	Strongly Agree	Strongly Disagree	Strongly Agree	Strongly Disagree	Strongly Agree	Strongly Disagree	Strongly Agree	Strongly Disagree	Strongly Agree	Strongly Disagree	27	Agree	Very Sure	Very Sure	Very Sure	Very Sure	Sure	Sure	16
435	Urban	M	30 - 39 years old	No	Checked	Unchecked	Unchecked	Unchecked	Unchecked	Yes	Yes	some college	Unchecked	Unchecked	Unchecked	Unchecked	Unchecked	Checked	Independent	Not at all willing	None Of The Time	All Of The Time	Most Of The Time	All Of The Time	All Of The Time	Most Of The Time	None Of The Time	All Of The Time	Some Of The Time	6	Strongly Disagree	Strongly Agree	Strongly Disagree	Strongly Agree	Strongly Disagree	Disagree	Strongly Disagree	Agree	Strongly Agree	Strongly Agree	3	Disagree	NA	NA	NA	NA	NA	NA	NA
436	Rural	F	18 - 29 years old	No	Checked	Unchecked	Unchecked	Unchecked	Unchecked	Yes	Yes	college	Unchecked	Unchecked	Unchecked	Unchecked	Unchecked	Checked	I prefer not to share	Somewhat willing/willing	All Of The Time	All Of The Time	All Of The Time	All Of The Time	None Of The Time	All Of The Time	None Of The Time	All Of The Time	Some Of The Time	7	Agree	Agree	Disagree	Disagree	Agree	Disagree	Disagree	Disagree	Disagree	Disagree	17	Agree	Very Sure	Very Sure	Very Sure	Very Sure	Sure	Not At All Sure	14
437	Urban	F	30 - 39 years old	No	Checked	Unchecked	Unchecked	Unchecked	Unchecked	Yes	Yes	college	Unchecked	Unchecked	Checked	Unchecked	Unchecked	Unchecked	Republican	Somewhat willing/willing	Most Of The Time	All Of The Time	Some Of The Time	All Of The Time	None Of The Time	Most Of The Time	None Of The Time	Most Of The Time	None Of The Time	6	Agree	Agree	Agree	Disagree	Disagree	Disagree	Strongly Disagree	Disagree	Agree	Strongly Disagree	16	Disagree	Very Sure	Very Sure	Somewhat Sure	Very Sure	Somewhat Sure	Somewhat Sure	12
438	Urban	F	30 - 39 years old	No	Checked	Unchecked	Unchecked	Unchecked	Unchecked	Yes	Yes	college	Unchecked	Unchecked	Unchecked	Unchecked	Unchecked	Checked	I prefer not to share	Very Willing	All Of The Time	All Of The Time	Most Of The Time	Most Of The Time	All Of The Time	Most Of The Time	Most Of The Time	Most Of The Time	Some Of The Time	7	Agree	NA	Strongly Agree	Strongly Disagree	Strongly Agree	Disagree	Agree	Strongly Disagree	Strongly Disagree	Strongly Disagree	NA	Disagree	Very Sure	Very Sure	Very Sure	Not At All Sure	Very Sure	Not At All Sure	12
439	Urban	F	40 - 49 years old	No	Checked	Unchecked	Unchecked	Unchecked	Unchecked	Yes	Yes	college	Unchecked	Checked	Unchecked	Unchecked	Unchecked	Unchecked	Democrat	Very Willing	All Of The Time	All Of The Time	Most Of The Time	All Of The Time	Some Of The Time	Most Of The Time	None Of The Time	Most Of The Time	Most Of The Time	7	Strongly Agree	Strongly Disagree	Strongly Agree	Strongly Disagree	Strongly Agree	Strongly Disagree	Agree	Strongly Disagree	Strongly Disagree	Strongly Disagree	29	Strongly Agree	Very Sure	Very Sure	Very Sure	Very Sure	Very Sure	Sure	17
440	Urban	F	60 - 69 years old	No	Checked	Unchecked	Unchecked	Unchecked	Unchecked	No	NA	< high school/highschool	Unchecked	Unchecked	Unchecked	Unchecked	Unchecked	Checked	Democrat	Very Willing	All Of The Time	All Of The Time	Most Of The Time	All Of The Time	None Of The Time	Most Of The Time	Some Of The Time	All Of The Time	Most Of The Time	7	Strongly Agree	Strongly Disagree	Strongly Agree	Strongly Disagree	Strongly Agree	Strongly Disagree	Strongly Disagree	Strongly Disagree	Strongly Disagree	Strongly Disagree	27	Agree	Very Sure	Very Sure	Very Sure	Not At All Sure	Not At All Sure	Very Sure	12
441	Urban	F	30 - 39 years old	No	Checked	Unchecked	Unchecked	Unchecked	Unchecked	Yes	Yes	college	Unchecked	Checked	Unchecked	Checked	Unchecked	Unchecked	Independent	Very Willing	All Of The Time	All Of The Time	Most Of The Time	All Of The Time	Most Of The Time	Some Of The Time	Some Of The Time	Most Of The Time	Some Of The Time	7	Strongly Agree	Disagree	Strongly Agree	Disagree	Agree	Agree	Agree	Strongly Disagree	NA	Strongly Disagree	NA	Disagree	Very Sure	Very Sure	Very Sure	Very Sure	Very Sure	Somewhat Sure	16
442	Urban	F	70 - 79 years old	No	Checked	Unchecked	Unchecked	Unchecked	Unchecked	Yes	No	college	Unchecked	Checked	Unchecked	Unchecked	Unchecked	Unchecked	I prefer not to share	Somewhat willing/willing	All Of The Time	All Of The Time	Some Of The Time	All Of The Time	All Of The Time	Some Of The Time	None Of The Time	Most Of The Time	Most Of The Time	7	Strongly Agree	Strongly Disagree	Strongly Agree	Strongly Disagree	Strongly Agree	Agree	Agree	Strongly Disagree	Strongly Disagree	Strongly Disagree	27	Agree	Very Sure	Very Sure	Very Sure	Very Sure	Very Sure	Somewhat Sure	16
443	Urban	F	30 - 39 years old	No	Checked	Unchecked	Unchecked	Unchecked	Unchecked	Yes	Yes	college	Unchecked	Unchecked	Unchecked	Unchecked	Unchecked	Checked	Democrat	Very Willing	All Of The Time	All Of The Time	All Of The Time	All Of The Time	None Of The Time	All Of The Time	None Of The Time	All Of The Time	Most Of The Time	7	Agree	Disagree	Agree	Strongly Disagree	Strongly Agree	Strongly Disagree	Strongly Agree	Strongly Disagree	Strongly Disagree	Strongly Disagree	27	Agree	Very Sure	Very Sure	Very Sure	Very Sure	Very Sure	Somewhat Sure	16
444	Urban	F	30 - 39 years old	No	Checked	Unchecked	Unchecked	Unchecked	Unchecked	Yes	No	some college	Unchecked	Unchecked	Unchecked	Unchecked	Unchecked	Checked	Democrat	Very Willing	All Of The Time	All Of The Time	All Of The Time	All Of The Time	None Of The Time	Most Of The Time	None Of The Time	All Of The Time	Most Of The Time	7	Strongly Agree	Strongly Disagree	Strongly Agree	Strongly Disagree	Strongly Agree	Strongly Disagree	Strongly Agree	Strongly Disagree	Strongly Disagree	Strongly Disagree	30	Strongly Agree	Very Sure	Very Sure	Very Sure	Very Sure	Very Sure	Very Sure	18
445	Rural	F	50 - 59 years old	No	Checked	Unchecked	Unchecked	Unchecked	Unchecked	Yes	No	college	Unchecked	Checked	Unchecked	Unchecked	Unchecked	Unchecked	Democrat	Very Willing	All Of The Time	All Of The Time	Most Of The Time	All Of The Time	None Of The Time	Some Of The Time	None Of The Time	Most Of The Time	Most Of The Time	7	Strongly Agree	Strongly Disagree	Strongly Agree	Strongly Disagree	Strongly Agree	Strongly Disagree	Strongly Disagree	Strongly Disagree	Strongly Disagree	Strongly Disagree	27	Disagree	Very Sure	Very Sure	Very Sure	Very Sure	Very Sure	Somewhat Sure	16
447	Urban	F	30 - 39 years old	No	Checked	Unchecked	Unchecked	Unchecked	Unchecked	Yes	Yes	college	Unchecked	Unchecked	Unchecked	Unchecked	Unchecked	Checked	Democrat	Very Willing	Most Of The Time	Most Of The Time	Some Of The Time	Most Of The Time	Some Of The Time	Some Of The Time	Some Of The Time	All Of The Time	Some Of The Time	7	Strongly Agree	Disagree	Agree	Strongly Disagree	Agree	Agree	Disagree	Disagree	Strongly Disagree	Strongly Disagree	22	Strongly Agree	Very Sure	Very Sure	Sure	Very Sure	Very Sure	Not At All Sure	14
448	Urban	F	30 - 39 years old	No	Checked	Unchecked	Unchecked	Unchecked	Unchecked	No	NA	some college	Unchecked	Unchecked	Checked	Unchecked	Unchecked	Unchecked	Republican	Somewhat willing/willing	All Of The Time	All Of The Time	Most Of The Time	All Of The Time	All Of The Time	Some Of The Time	None Of The Time	All Of The Time	Some Of The Time	7	Strongly Agree	Strongly Agree	Strongly Disagree	Strongly Agree	Strongly Disagree	Strongly Disagree	Strongly Disagree	Strongly Disagree	Strongly Disagree	Strongly Disagree	15	Strongly Disagree	Sure	Sure	Sure	Sure	Sure	Not At All Sure	10
450	Rural	F	30 - 39 years old	No	Checked	Unchecked	Unchecked	Unchecked	Unchecked	Yes	Yes	college	Unchecked	Unchecked	Checked	Unchecked	Unchecked	Unchecked	Republican	Very Willing	All Of The Time	All Of The Time	All Of The Time	All Of The Time	All Of The Time	All Of The Time	Some Of The Time	All Of The Time	Most Of The Time	7	Strongly Agree	Disagree	Strongly Agree	Strongly Disagree	Strongly Agree	Strongly Disagree	Strongly Agree	Strongly Disagree	Strongly Disagree	Strongly Disagree	29	Agree	Very Sure	Very Sure	Very Sure	Very Sure	Very Sure	Sure	17
451	Urban	F	50 - 59 years old	No	Checked	Unchecked	Unchecked	Unchecked	Unchecked	Yes	Yes	college	Unchecked	Checked	Unchecked	Unchecked	Unchecked	Unchecked	I prefer not to share	Very Willing	All Of The Time	All Of The Time	Most Of The Time	All Of The Time	All Of The Time	All Of The Time	Some Of The Time	All Of The Time	Most Of The Time	7	Agree	Disagree	Agree	Strongly Disagree	Strongly Agree	Agree	Agree	Strongly Disagree	Disagree	Disagree	22	Agree	Sure	Very Sure	Sure	Very Sure	Very Sure	Somewhat Sure	14
452	Urban	F	18 - 29 years old	No	Checked	Unchecked	Unchecked	Unchecked	Unchecked	Yes	Yes	some college	Unchecked	Unchecked	Unchecked	Unchecked	Unchecked	Checked	I prefer not to share	Somewhat willing/willing	All Of The Time	All Of The Time	Most Of The Time	All Of The Time	Some Of The Time	Most Of The Time	Most Of The Time	Some Of The Time	Some Of The Time	7	Strongly Agree	Disagree	Strongly Agree	Disagree	Strongly Agree	Agree	Agree	Strongly Disagree	Strongly Disagree	Strongly Disagree	25	Agree	Very Sure	Very Sure	Sure	Very Sure	Very Sure	Sure	16
453	Urban	F	40 - 49 years old	No	Checked	Unchecked	Unchecked	Unchecked	Unchecked	Yes	Yes	college	Unchecked	Checked	Unchecked	Unchecked	Unchecked	Unchecked	Something else	Very Willing	All Of The Time	All Of The Time	Most Of The Time	All Of The Time	All Of The Time	Most Of The Time	None Of The Time	Most Of The Time	Some Of The Time	7	Strongly Agree	Disagree	Strongly Agree	Strongly Disagree	Strongly Agree	Strongly Disagree	Strongly Agree	Strongly Disagree	Strongly Disagree	Strongly Disagree	29	Agree	Very Sure	Very Sure	Very Sure	Very Sure	Very Sure	Not At All Sure	15
454	Urban	F	18 - 29 years old	No	Checked	Unchecked	Unchecked	Unchecked	Unchecked	Yes	Yes	some college	Unchecked	Unchecked	Unchecked	Unchecked	Unchecked	Checked	Independent	Very Willing	All Of The Time	All Of The Time	Most Of The Time	All Of The Time	Some Of The Time	All Of The Time	None Of The Time	All Of The Time	All Of The Time	7	Strongly Agree	Disagree	Agree	Disagree	Strongly Agree	Strongly Agree	Agree	Agree	Disagree	Disagree	19	Agree	Very Sure	Very Sure	Very Sure	Sure	Sure	Not At All Sure	13
455	Urban	F	30 - 39 years old	No	Checked	Unchecked	Unchecked	Unchecked	Unchecked	Yes	Yes	college	Unchecked	Unchecked	Unchecked	Unchecked	Unchecked	Checked	Republican	Somewhat willing/willing	Most Of The Time	All Of The Time	Most Of The Time	All Of The Time	Some Of The Time	Most Of The Time	None Of The Time	Most Of The Time	Some Of The Time	7	Disagree	Agree	Disagree	Agree	Agree	Disagree	Disagree	Disagree	Disagree	Disagree	15	Disagree	Sure	Sure	Somewhat Sure	Sure	Somewhat Sure	Not At All Sure	8
457	Urban	F	50 - 59 years old	No	Checked	Unchecked	Unchecked	Unchecked	Unchecked	Yes	Yes	college	Unchecked	Unchecked	Unchecked	Unchecked	Unchecked	Checked	I prefer not to share	Very Willing	All Of The Time	All Of The Time	Most Of The Time	Most Of The Time	None Of The Time	All Of The Time	None Of The Time	All Of The Time	Most Of The Time	7	Strongly Agree	NA	NA	Strongly Disagree	Strongly Agree	Strongly Disagree	Strongly Agree	Strongly Disagree	Strongly Disagree	Strongly Disagree	NA	Agree	Very Sure	Very Sure	Very Sure	Very Sure	Sure	Somewhat Sure	15
458	Urban	M	30 - 39 years old	No	Checked	Unchecked	Unchecked	Unchecked	Unchecked	Yes	Yes	some college	Unchecked	Unchecked	Checked	Unchecked	Unchecked	Unchecked	Independent	Somewhat willing/willing	Some Of The Time	Some Of The Time	Some Of The Time	Some Of The Time	Some Of The Time	Some Of The Time	None Of The Time	Some Of The Time	Some Of The Time	7	Strongly Disagree	Strongly Agree	Strongly Disagree	Strongly Agree	Strongly Disagree	Strongly Disagree	Strongly Disagree	Disagree	Agree	Agree	7	Strongly Disagree	Sure	Sure	Sure	Sure	Sure	Sure	12
459	Urban	M	70 - 79 years old	No	Checked	Unchecked	Unchecked	Unchecked	Unchecked	Yes	Yes	some college	Unchecked	Checked	Unchecked	Unchecked	Unchecked	Unchecked	Independent	Somewhat willing/willing	All Of The Time	All Of The Time	Some Of The Time	All Of The Time	Most Of The Time	Some Of The Time	None Of The Time	All Of The Time	Most Of The Time	7	Strongly Agree	Disagree	Agree	Strongly Disagree	Agree	Disagree	Disagree	Disagree	Disagree	Disagree	21	Agree	Very Sure	Very Sure	Very Sure	Very Sure	Very Sure	Sure	17
462	Rural	F	18 - 29 years old	No	Checked	Unchecked	Unchecked	Unchecked	Unchecked	Yes	Yes	some college	Unchecked	Unchecked	Unchecked	Unchecked	Unchecked	Checked	Democrat	Somewhat willing/willing	Most Of The Time	Most Of The Time	Most Of The Time	Most Of The Time	None Of The Time	Some Of The Time	Some Of The Time	Most Of The Time	None Of The Time	6	Disagree	Agree	Disagree	Strongly Agree	Disagree	Agree	Agree	Agree	Agree	Agree	10	Disagree	Sure	Sure	Sure	Sure	Somewhat Sure	Somewhat Sure	10
463	Urban	F	50 - 59 years old	No	Checked	Unchecked	Unchecked	Unchecked	Unchecked	Yes	Yes	college	Unchecked	Unchecked	Unchecked	Unchecked	Unchecked	Checked	Democrat	Very Willing	Most Of The Time	Most Of The Time	Most Of The Time	Most Of The Time	Some Of The Time	Some Of The Time	None Of The Time	Most Of The Time	Some Of The Time	7	Agree	Strongly Disagree	Strongly Agree	Strongly Disagree	Strongly Agree	Disagree	Agree	Strongly Disagree	Disagree	Disagree	25	Agree	Very Sure	Very Sure	Very Sure	Very Sure	Very Sure	NA	NA
464	Urban	M	60 - 69 years old	No	Checked	Unchecked	Unchecked	Unchecked	Unchecked	Yes	Yes	some college	Unchecked	Unchecked	Unchecked	Unchecked	Unchecked	Checked	Republican	Very Willing	All Of The Time	All Of The Time	Some Of The Time	All Of The Time	All Of The Time	Some Of The Time	None Of The Time	All Of The Time	Some Of The Time	7	Agree	Disagree	Agree	Disagree	Agree	Disagree	Agree	Strongly Disagree	Strongly Disagree	Strongly Disagree	23	Agree	Very Sure	Very Sure	Very Sure	Very Sure	Very Sure	Very Sure	18
465	Urban	F	40 - 49 years old	No	Checked	Unchecked	Unchecked	Unchecked	Unchecked	Yes	Yes	college	Unchecked	Checked	Unchecked	Checked	Unchecked	Unchecked	Democrat	Very Willing	All Of The Time	All Of The Time	Most Of The Time	All Of The Time	None Of The Time	Some Of The Time	None Of The Time	All Of The Time	Some Of The Time	7	Strongly Agree	Disagree	Strongly Agree	Strongly Disagree	Strongly Agree	Agree	Agree	Strongly Disagree	Strongly Disagree	Strongly Disagree	26	Disagree	Very Sure	Very Sure	Very Sure	Very Sure	Very Sure	Somewhat Sure	16
466	Urban	F	30 - 39 years old	No	Checked	Unchecked	Unchecked	Unchecked	Unchecked	Yes	Yes	college	Unchecked	Checked	Unchecked	Unchecked	Unchecked	Unchecked	Democrat	Very Willing	All Of The Time	All Of The Time	Some Of The Time	All Of The Time	None Of The Time	Most Of The Time	Some Of The Time	Most Of The Time	Some Of The Time	7	Strongly Agree	Strongly Disagree	Strongly Agree	Strongly Disagree	Strongly Agree	Strongly Disagree	Strongly Agree	Strongly Disagree	Strongly Disagree	Strongly Disagree	30	Agree	Very Sure	Very Sure	Very Sure	Very Sure	Very Sure	Sure	17
467	Rural	F	30 - 39 years old	No	Checked	Unchecked	Unchecked	Unchecked	Unchecked	Yes	No	college	Unchecked	Unchecked	Unchecked	Unchecked	Unchecked	Checked	Democrat	Very Willing	All Of The Time	All Of The Time	Most Of The Time	All Of The Time	All Of The Time	Some Of The Time	None Of The Time	Most Of The Time	Most Of The Time	7	Strongly Agree	Strongly Disagree	Strongly Agree	Strongly Disagree	Strongly Agree	Agree	Agree	Strongly Disagree	Strongly Disagree	Strongly Disagree	27	Agree	Very Sure	Very Sure	Very Sure	Very Sure	Very Sure	Somewhat Sure	16
468	Urban	M	30 - 39 years old	No	Checked	Unchecked	Unchecked	Unchecked	Unchecked	Yes	No	college	Unchecked	Checked	Unchecked	Unchecked	Unchecked	Unchecked	Democrat	Very Willing	All Of The Time	All Of The Time	Most Of The Time	All Of The Time	None Of The Time	Some Of The Time	Some Of The Time	All Of The Time	Most Of The Time	7	Strongly Agree	Strongly Disagree	Strongly Agree	Strongly Disagree	Strongly Agree	Strongly Disagree	Strongly Agree	Strongly Disagree	Strongly Disagree	Strongly Disagree	30	Disagree	Very Sure	Very Sure	Very Sure	Very Sure	Very Sure	Somewhat Sure	16
469	Rural	M	40 - 49 years old	No	Checked	Unchecked	Unchecked	Unchecked	Unchecked	Yes	Yes	college	Unchecked	Checked	Unchecked	Unchecked	Unchecked	Unchecked	Independent	Very Willing	All Of The Time	Most Of The Time	None Of The Time	All Of The Time	None Of The Time	Most Of The Time	None Of The Time	Most Of The Time	Most Of The Time	6	Strongly Agree	Agree	Agree	Disagree	Agree	Agree	Agree	Disagree	Agree	Disagree	18	Strongly Disagree	Very Sure	Very Sure	Very Sure	Very Sure	Somewhat Sure	Not At All Sure	13
470	Urban	F	40 - 49 years old	Yes	Checked	Unchecked	Unchecked	Unchecked	Unchecked	No	NA	college	Unchecked	Unchecked	Unchecked	Unchecked	Unchecked	Checked	Democrat	Very Willing	All Of The Time	All Of The Time	All Of The Time	All Of The Time	None Of The Time	All Of The Time	None Of The Time	All Of The Time	All Of The Time	7	Strongly Agree	Strongly Disagree	Strongly Agree	Strongly Disagree	Strongly Agree	NA	Strongly Agree	Strongly Disagree	Strongly Disagree	Strongly Disagree	NA	Disagree	Very Sure	Very Sure	Very Sure	Very Sure	Very Sure	Somewhat Sure	16
471	Rural	other	40 - 49 years old	No	Checked	Unchecked	Unchecked	Unchecked	Unchecked	No	NA	some college	Unchecked	Unchecked	Unchecked	Unchecked	Unchecked	Checked	I prefer not to share	Somewhat willing/willing	Most Of The Time	Most Of The Time	Most Of The Time	All Of The Time	None Of The Time	Some Of The Time	None Of The Time	All Of The Time	Most Of The Time	7	Disagree	Strongly Agree	Disagree	Disagree	Agree	Disagree	Disagree	Disagree	Disagree	Agree	14	Strongly Disagree	Very Sure	Very Sure	Very Sure	Very Sure	Very Sure	Not At All Sure	15
472	Urban	M	40 - 49 years old	No	Checked	Unchecked	Unchecked	Unchecked	Unchecked	Yes	Yes	some college	Unchecked	Unchecked	Unchecked	Unchecked	Unchecked	Checked	Republican	Somewhat willing/willing	Most Of The Time	All Of The Time	Some Of The Time	All Of The Time	Some Of The Time	Most Of The Time	None Of The Time	Some Of The Time	None Of The Time	6	Strongly Disagree	Strongly Agree	Strongly Disagree	Disagree	Strongly Disagree	Strongly Disagree	Strongly Disagree	Strongly Disagree	Strongly Disagree	Strongly Disagree	14	Agree	Sure	Sure	Not At All Sure	Sure	Sure	Not At All Sure	8
474	Urban	F	18 - 29 years old	No	Unchecked	Unchecked	Unchecked	Checked	Unchecked	No	NA	college	Unchecked	Unchecked	Unchecked	Unchecked	Unchecked	Checked	Democrat	Very Willing	All Of The Time	All Of The Time	Most Of The Time	All Of The Time	Most Of The Time	Most Of The Time	Some Of The Time	Most Of The Time	Most Of The Time	7	Strongly Agree	Strongly Disagree	Strongly Agree	Strongly Disagree	Strongly Agree	Disagree	Disagree	Strongly Disagree	Strongly Disagree	Strongly Disagree	27	Agree	Very Sure	Very Sure	Very Sure	Very Sure	Very Sure	Somewhat Sure	16
475	Urban	F	40 - 49 years old	No	Checked	Unchecked	Unchecked	Unchecked	Unchecked	Yes	Yes	college	Unchecked	Unchecked	Unchecked	Unchecked	Unchecked	Checked	Democrat	Very Willing	All Of The Time	All Of The Time	Most Of The Time	All Of The Time	None Of The Time	Most Of The Time	None Of The Time	Most Of The Time	Most Of The Time	7	Strongly Agree	Disagree	Strongly Agree	Strongly Disagree	Strongly Agree	Strongly Disagree	Strongly Agree	Strongly Disagree	Strongly Disagree	Strongly Disagree	29	Agree	Very Sure	Very Sure	Very Sure	Very Sure	Very Sure	Sure	17
476	Urban	F	30 - 39 years old	No	Checked	Unchecked	Unchecked	Unchecked	Unchecked	Yes	No	some college	Unchecked	Checked	Unchecked	Checked	Unchecked	Unchecked	Democrat	Somewhat willing/willing	Most Of The Time	Most Of The Time	Some Of The Time	All Of The Time	None Of The Time	Some Of The Time	None Of The Time	Most Of The Time	Most Of The Time	7	Agree	Strongly Disagree	Strongly Agree	Strongly Disagree	Strongly Agree	Agree	Agree	Strongly Disagree	Disagree	Strongly Disagree	25	Disagree	Very Sure	Very Sure	Sure	Very Sure	Sure	Somewhat Sure	14
478	Urban	F	18 - 29 years old	No	Checked	Unchecked	Unchecked	Unchecked	Unchecked	No	NA	college	Unchecked	Unchecked	Unchecked	Unchecked	Unchecked	Checked	Something else	Very Willing	All Of The Time	All Of The Time	All Of The Time	All Of The Time	Some Of The Time	Most Of The Time	None Of The Time	All Of The Time	Most Of The Time	7	Agree	Disagree	Agree	Disagree	Strongly Agree	Strongly Disagree	Agree	Strongly Disagree	Strongly Disagree	Strongly Disagree	25	Disagree	Very Sure	Very Sure	Very Sure	Very Sure	Very Sure	Not At All Sure	15
480	Urban	F	40 - 49 years old	No	Unchecked	Unchecked	Unchecked	Checked	Unchecked	Yes	Yes	college	Unchecked	Checked	Unchecked	Unchecked	Unchecked	Unchecked	Democrat	Very Willing	Most Of The Time	Most Of The Time	Most Of The Time	Most Of The Time	Some Of The Time	Most Of The Time	None Of The Time	Most Of The Time	None Of The Time	6	Strongly Agree	Disagree	Strongly Agree	Strongly Disagree	Strongly Agree	Disagree	Agree	Strongly Disagree	Strongly Disagree	Disagree	26	Strongly Agree	Very Sure	Very Sure	Sure	NA	NA	Sure	NA
481	Urban	F	30 - 39 years old	No	Checked	Unchecked	Unchecked	Unchecked	Unchecked	Yes	Yes	college	Unchecked	Unchecked	Unchecked	Unchecked	Unchecked	Checked	Democrat	Very Willing	Most Of The Time	All Of The Time	Most Of The Time	All Of The Time	None Of The Time	Some Of The Time	None Of The Time	Most Of The Time	Some Of The Time	7	Strongly Agree	Disagree	Agree	Strongly Disagree	Strongly Agree	Disagree	Disagree	Strongly Disagree	Strongly Disagree	Strongly Disagree	25	Agree	Very Sure	Very Sure	Sure	Very Sure	Very Sure	Somewhat Sure	15
483	Urban	F	30 - 39 years old	No	Checked	Unchecked	Unchecked	Unchecked	Unchecked	Yes	No	college	Unchecked	Unchecked	Unchecked	Checked	Unchecked	Checked	Independent	Very Willing	All Of The Time	All Of The Time	Most Of The Time	All Of The Time	None Of The Time	Most Of The Time	None Of The Time	Most Of The Time	Some Of The Time	7	Strongly Agree	Strongly Disagree	Strongly Agree	Strongly Disagree	Strongly Agree	Strongly Disagree	Disagree	Strongly Disagree	Strongly Disagree	Strongly Disagree	28	Strongly Agree	Very Sure	Very Sure	Very Sure	Very Sure	Very Sure	Very Sure	18
484	Urban	M	30 - 39 years old	No	Checked	Unchecked	Unchecked	Unchecked	Unchecked	Yes	No	some college	Unchecked	Unchecked	Unchecked	Unchecked	Unchecked	Checked	Democrat	Very Willing	All Of The Time	All Of The Time	Most Of The Time	All Of The Time	None Of The Time	Most Of The Time	None Of The Time	Most Of The Time	All Of The Time	7	Agree	Strongly Disagree	Strongly Agree	Strongly Disagree	Strongly Agree	Agree	Agree	Strongly Disagree	Strongly Disagree	Strongly Disagree	26	Agree	Very Sure	Very Sure	Very Sure	Very Sure	Very Sure	Sure	17
486	Rural	F	50 - 59 years old	No	Checked	Unchecked	Unchecked	Unchecked	Unchecked	Yes	No	some college	Unchecked	Unchecked	Unchecked	Checked	Unchecked	Unchecked	Democrat	Very Willing	All Of The Time	All Of The Time	Most Of The Time	All Of The Time	All Of The Time	All Of The Time	None Of The Time	All Of The Time	Most Of The Time	7	Strongly Agree	Disagree	Strongly Agree	Strongly Disagree	Strongly Agree	Strongly Disagree	Strongly Agree	Strongly Disagree	Strongly Disagree	Strongly Disagree	29	Agree	Very Sure	Very Sure	Very Sure	Not At All Sure	Very Sure	Somewhat Sure	13
488	Rural	F	30 - 39 years old	No	Checked	Unchecked	Checked	Unchecked	Unchecked	Yes	Yes	some college	Unchecked	Checked	Unchecked	Checked	Unchecked	Unchecked	Independent	Very Willing	Some Of The Time	All Of The Time	Most Of The Time	Most Of The Time	All Of The Time	Most Of The Time	None Of The Time	All Of The Time	All Of The Time	7	Strongly Agree	Disagree	Agree	Strongly Disagree	Agree	Strongly Disagree	Disagree	Strongly Disagree	Strongly Disagree	Strongly Disagree	25	Strongly Agree	Very Sure	Very Sure	Very Sure	Sure	Sure	Not At All Sure	13
489	Urban	F	70 - 79 years old	No	Checked	Unchecked	Unchecked	Unchecked	Unchecked	No	NA	< high school/highschool	Unchecked	Unchecked	Unchecked	Unchecked	Unchecked	Checked	Independent	Very Willing	All Of The Time	All Of The Time	Most Of The Time	All Of The Time	Most Of The Time	Most Of The Time	Most Of The Time	All Of The Time	Most Of The Time	7	Strongly Agree	Strongly Disagree	Strongly Agree	Strongly Disagree	Strongly Agree	Strongly Agree	Strongly Agree	Strongly Disagree	Strongly Disagree	Strongly Disagree	27	Disagree	Very Sure	Very Sure	Very Sure	Not At All Sure	Very Sure	Somewhat Sure	13
490	Urban	F	18 - 29 years old	No	Checked	Unchecked	Unchecked	Unchecked	Unchecked	No	NA	< high school/highschool	Unchecked	Unchecked	Unchecked	Unchecked	Unchecked	Checked	Independent	Somewhat willing/willing	All Of The Time	Most Of The Time	Some Of The Time	All Of The Time	None Of The Time	Most Of The Time	None Of The Time	Most Of The Time	Most Of The Time	7	Disagree	Strongly Agree	Disagree	Disagree	Agree	Strongly Disagree	Strongly Disagree	Strongly Disagree	Strongly Disagree	Strongly Disagree	18	Agree	Sure	Sure	Sure	Sure	Somewhat Sure	Not At All Sure	9
491	Urban	F	30 - 39 years old	No	Checked	Unchecked	Unchecked	Unchecked	Unchecked	Yes	Yes	some college	Unchecked	Unchecked	Unchecked	Unchecked	Unchecked	Checked	Independent	Somewhat willing/willing	Most Of The Time	Most Of The Time	Some Of The Time	All Of The Time	Most Of The Time	Some Of The Time	None Of The Time	Some Of The Time	None Of The Time	6	Agree	Strongly Agree	Disagree	Disagree	Agree	Disagree	Disagree	Disagree	Disagree	Disagree	16	Disagree	Sure	Sure	Sure	Sure	Sure	Not At All Sure	10
492	Urban	F	40 - 49 years old	No	Checked	Unchecked	Unchecked	Unchecked	Unchecked	Yes	No	college	Unchecked	Checked	Unchecked	Unchecked	Unchecked	Unchecked	Republican	Very Willing	All Of The Time	All Of The Time	All Of The Time	All Of The Time	All Of The Time	Most Of The Time	None Of The Time	Most Of The Time	Some Of The Time	7	Strongly Agree	Disagree	Strongly Agree	Strongly Disagree	Strongly Agree	Strongly Disagree	Agree	Strongly Disagree	Strongly Disagree	Strongly Disagree	28	Disagree	Very Sure	Very Sure	Very Sure	Very Sure	Very Sure	Very Sure	18
493	Urban	F	60 - 69 years old	No	Checked	Unchecked	Unchecked	Unchecked	Unchecked	Yes	Yes	< high school/highschool	Unchecked	Checked	Unchecked	Unchecked	Unchecked	Unchecked	Democrat	Very Willing	NA	Most Of The Time	Most Of The Time	Most Of The Time	Most Of The Time	Most Of The Time	None Of The Time	Most Of The Time	Most Of The Time	NA	Strongly Agree	Strongly Disagree	Strongly Agree	Strongly Disagree	Strongly Agree	Strongly Agree	Strongly Agree	Strongly Disagree	Strongly Disagree	Strongly Agree	24	Agree	Very Sure	Sure	Sure	Sure	Sure	Sure	13
495	Rural	F	60 - 69 years old	No	Checked	Unchecked	Unchecked	Unchecked	Unchecked	No	NA	some college	Unchecked	Unchecked	Checked	Unchecked	Unchecked	Unchecked	Democrat	Very Willing	All Of The Time	All Of The Time	All Of The Time	All Of The Time	Some Of The Time	Most Of The Time	None Of The Time	Most Of The Time	Most Of The Time	7	Strongly Agree	Strongly Disagree	Strongly Agree	Strongly Disagree	Strongly Agree	Strongly Disagree	Strongly Agree	Strongly Disagree	Strongly Disagree	Strongly Disagree	30	Agree	Very Sure	Very Sure	Sure	Very Sure	Very Sure	Somewhat Sure	15
496	Urban	F	40 - 49 years old	No	Checked	Unchecked	Unchecked	Unchecked	Unchecked	Yes	No	some college	Unchecked	Unchecked	Unchecked	Unchecked	Unchecked	Checked	Independent	Very Willing	All Of The Time	All Of The Time	All Of The Time	All Of The Time	Most Of The Time	Most Of The Time	None Of The Time	Most Of The Time	Most Of The Time	7	Strongly Agree	Disagree	Strongly Agree	Strongly Disagree	Strongly Agree	Strongly Disagree	Strongly Disagree	Strongly Disagree	Strongly Disagree	Strongly Disagree	26	Agree	Very Sure	Very Sure	Very Sure	Very Sure	Very Sure	Sure	17
498	Urban	F	40 - 49 years old	No	Checked	Unchecked	Unchecked	Unchecked	Unchecked	Yes	Yes	college	Unchecked	Unchecked	Unchecked	Unchecked	Unchecked	Checked	Democrat	Very Willing	All Of The Time	All Of The Time	Most Of The Time	All Of The Time	Most Of The Time	All Of The Time	None Of The Time	Some Of The Time	Some Of The Time	7	Strongly Agree	Disagree	Strongly Agree	Strongly Disagree	Strongly Agree	Disagree	Disagree	Strongly Disagree	Strongly Disagree	Strongly Disagree	26	Strongly Disagree	Very Sure	Very Sure	Very Sure	Very Sure	Very Sure	Somewhat Sure	16
499	Urban	F	30 - 39 years old	No	Checked	Unchecked	Unchecked	Unchecked	Unchecked	Yes	No	college	Unchecked	Unchecked	Unchecked	Unchecked	Unchecked	Checked	Democrat	Very Willing	All Of The Time	All Of The Time	All Of The Time	All Of The Time	None Of The Time	All Of The Time	None Of The Time	Most Of The Time	Most Of The Time	7	Strongly Agree	Disagree	Strongly Agree	Strongly Disagree	Strongly Agree	Agree	Agree	Strongly Disagree	Strongly Disagree	Strongly Disagree	26	Disagree	Very Sure	Very Sure	Very Sure	Very Sure	Very Sure	Not At All Sure	15
500	Urban	F	30 - 39 years old	No	Unchecked	Checked	Unchecked	Unchecked	Unchecked	No	NA	college	Unchecked	Checked	Unchecked	Checked	Unchecked	Unchecked	Independent	Very Willing	All Of The Time	All Of The Time	Some Of The Time	All Of The Time	All Of The Time	All Of The Time	All Of The Time	All Of The Time	All Of The Time	7	Strongly Agree	Disagree	Strongly Agree	Strongly Disagree	Strongly Agree	Strongly Disagree	Agree	Strongly Disagree	Strongly Disagree	Strongly Disagree	28	Agree	Very Sure	Very Sure	Very Sure	Sure	Sure	Not At All Sure	13
501	Urban	F	60 - 69 years old	No	Checked	Unchecked	Unchecked	Unchecked	Unchecked	No	NA	college	Unchecked	Unchecked	Unchecked	Unchecked	Unchecked	Checked	Democrat	Very Willing	All Of The Time	Most Of The Time	Some Of The Time	All Of The Time	None Of The Time	All Of The Time	Some Of The Time	All Of The Time	All Of The Time	7	Strongly Agree	Strongly Disagree	Strongly Agree	Strongly Disagree	Strongly Agree	Strongly Disagree	Agree	Strongly Disagree	Strongly Disagree	Strongly Disagree	29	Strongly Agree	Very Sure	Very Sure	Very Sure	Very Sure	Very Sure	Not At All Sure	15
502	Urban	F	50 - 59 years old	No	Checked	Unchecked	Unchecked	Unchecked	Unchecked	Yes	Yes	some college	Unchecked	Unchecked	Unchecked	Checked	Unchecked	Unchecked	I prefer not to share	Very Willing	All Of The Time	All Of The Time	Some Of The Time	All Of The Time	None Of The Time	Some Of The Time	None Of The Time	Most Of The Time	Some Of The Time	7	Strongly Agree	Disagree	Strongly Agree	Strongly Disagree	Strongly Agree	Agree	Strongly Agree	Strongly Disagree	Strongly Disagree	Strongly Disagree	27	Agree	Very Sure	Very Sure	Very Sure	Very Sure	Very Sure	Sure	17
503	Urban	F	40 - 49 years old	No	Checked	Unchecked	Unchecked	Unchecked	Unchecked	Yes	Yes	college	Unchecked	Unchecked	Unchecked	Unchecked	Unchecked	Checked	Democrat	Very Willing	All Of The Time	All Of The Time	Most Of The Time	All Of The Time	Some Of The Time	Most Of The Time	Some Of The Time	Most Of The Time	Most Of The Time	7	Strongly Agree	Disagree	Strongly Agree	Strongly Disagree	Strongly Agree	Disagree	Agree	Strongly Disagree	Strongly Disagree	Strongly Disagree	27	Strongly Agree	Very Sure	Very Sure	Very Sure	Very Sure	Very Sure	Sure	17
504	Urban	F	60 - 69 years old	No	Checked	Unchecked	Unchecked	Unchecked	Unchecked	No	NA	college	Unchecked	Unchecked	Unchecked	Unchecked	Unchecked	Checked	Democrat	Very Willing	All Of The Time	Most Of The Time	Most Of The Time	All Of The Time	None Of The Time	None Of The Time	None Of The Time	Most Of The Time	Most Of The Time	6	Strongly Agree	Strongly Disagree	Strongly Agree	Strongly Disagree	NA	Disagree	Agree	Strongly Disagree	Strongly Disagree	Strongly Disagree	NA	Agree	Very Sure	Very Sure	Very Sure	Very Sure	Sure	Somewhat Sure	15
505	Urban	F	30 - 39 years old	No	Checked	Unchecked	Unchecked	Unchecked	Unchecked	Yes	No	college	Unchecked	Checked	Unchecked	Unchecked	Unchecked	Unchecked	Independent	Very Willing	All Of The Time	All Of The Time	Most Of The Time	Most Of The Time	All Of The Time	All Of The Time	Some Of The Time	All Of The Time	Most Of The Time	7	Strongly Agree	Strongly Disagree	Strongly Agree	Strongly Disagree	Strongly Agree	Disagree	Agree	Strongly Disagree	Strongly Disagree	Strongly Disagree	28	Agree	Very Sure	Very Sure	Very Sure	Very Sure	Very Sure	Somewhat Sure	16
506	Urban	other	30 - 39 years old	No	Unchecked	Unchecked	Unchecked	Unchecked	Checked	Yes	Yes	some college	Unchecked	Unchecked	Unchecked	Unchecked	Unchecked	Checked	Republican	Not at all willing	Some Of The Time	All Of The Time	All Of The Time	All Of The Time	All Of The Time	Most Of The Time	None Of The Time	Most Of The Time	None Of The Time	6	Strongly Disagree	Strongly Agree	Strongly Disagree	Strongly Agree	Strongly Disagree	Strongly Disagree	Strongly Disagree	Strongly Disagree	Strongly Disagree	Strongly Disagree	12	Disagree	NA	NA	NA	NA	NA	NA	NA
508	Urban	F	40 - 49 years old	No	Checked	Unchecked	Unchecked	Unchecked	Unchecked	Yes	Yes	college	Unchecked	Unchecked	Unchecked	Unchecked	Unchecked	Checked	I prefer not to share	Very Willing	All Of The Time	All Of The Time	Most Of The Time	Most Of The Time	Some Of The Time	Most Of The Time	None Of The Time	Most Of The Time	Some Of The Time	7	Strongly Agree	Strongly Agree	Strongly Agree	Strongly Disagree	Strongly Agree	Disagree	Agree	Disagree	Disagree	Disagree	22	Agree	Very Sure	Very Sure	Very Sure	Very Sure	Very Sure	Very Sure	18
509	Urban	F	30 - 39 years old	No	Checked	Unchecked	Unchecked	Unchecked	Unchecked	Yes	Yes	college	Unchecked	Checked	Unchecked	Unchecked	Unchecked	Unchecked	Democrat	Very Willing	All Of The Time	All Of The Time	All Of The Time	All Of The Time	Some Of The Time	All Of The Time	Some Of The Time	Most Of The Time	Most Of The Time	7	Strongly Agree	Strongly Disagree	Strongly Agree	Strongly Disagree	Strongly Agree	Strongly Disagree	Strongly Agree	Strongly Disagree	Strongly Disagree	Strongly Disagree	30	Disagree	Very Sure	Very Sure	Very Sure	Very Sure	Very Sure	Sure	17
510	Urban	F	40 - 49 years old	No	Checked	Unchecked	Unchecked	Unchecked	Unchecked	Yes	Yes	college	Unchecked	Unchecked	Unchecked	Checked	Unchecked	Unchecked	Democrat	Very Willing	All Of The Time	All Of The Time	All Of The Time	All Of The Time	None Of The Time	Some Of The Time	None Of The Time	All Of The Time	Most Of The Time	7	Strongly Agree	Strongly Agree	Agree	Strongly Disagree	Strongly Agree	Strongly Disagree	Disagree	Strongly Disagree	Strongly Disagree	Strongly Disagree	24	Agree	Very Sure	Very Sure	Very Sure	Very Sure	Very Sure	Not At All Sure	15
511	Urban	other	50 - 59 years old	No	Checked	Unchecked	Unchecked	Unchecked	Unchecked	Yes	Yes	college	Unchecked	Unchecked	Unchecked	Unchecked	Unchecked	Checked	Democrat	Very Willing	All Of The Time	All Of The Time	Most Of The Time	All Of The Time	None Of The Time	Some Of The Time	None Of The Time	Most Of The Time	Some Of The Time	7	Strongly Agree	Strongly Disagree	Strongly Agree	Strongly Disagree	Strongly Agree	Strongly Disagree	Agree	Strongly Disagree	Strongly Disagree	Strongly Disagree	29	Agree	Very Sure	Very Sure	Very Sure	Very Sure	Very Sure	Very Sure	18
512	Urban	F	30 - 39 years old	No	Checked	Unchecked	Unchecked	Unchecked	Unchecked	Yes	Yes	some college	Unchecked	Unchecked	Unchecked	Unchecked	Unchecked	Checked	Independent	Very Willing	All Of The Time	All Of The Time	Most Of The Time	All Of The Time	None Of The Time	Most Of The Time	None Of The Time	Most Of The Time	Most Of The Time	7	Strongly Agree	Agree	Strongly Agree	Strongly Disagree	Strongly Agree	Strongly Disagree	Disagree	Strongly Disagree	Strongly Disagree	Strongly Disagree	26	Agree	Very Sure	Very Sure	Very Sure	Very Sure	Very Sure	Not At All Sure	15
513	Urban	F	30 - 39 years old	No	Checked	Unchecked	Unchecked	Unchecked	Unchecked	Yes	No	college	Unchecked	Unchecked	Unchecked	Unchecked	Unchecked	Checked	Something else	Very Willing	Most Of The Time	All Of The Time	Most Of The Time	All Of The Time	Most Of The Time	Some Of The Time	None Of The Time	Most Of The Time	Most Of The Time	7	Strongly Agree	Disagree	Strongly Agree	Strongly Disagree	Agree	Agree	Agree	Disagree	Strongly Disagree	Strongly Disagree	24	Agree	Very Sure	Very Sure	Somewhat Sure	Very Sure	Somewhat Sure	Somewhat Sure	12
514	Urban	F	40 - 49 years old	No	Checked	Unchecked	Unchecked	Unchecked	Unchecked	Yes	Yes	some college	Unchecked	Checked	Unchecked	Unchecked	Unchecked	Unchecked	Republican	Somewhat willing/willing	Most Of The Time	Some Of The Time	Some Of The Time	All Of The Time	All Of The Time	Some Of The Time	None Of The Time	Some Of The Time	Some Of The Time	7	Agree	Strongly Agree	Strongly Disagree	Agree	Agree	Disagree	Strongly Disagree	Disagree	Disagree	Disagree	13	Agree	Very Sure	Very Sure	Sure	Sure	Sure	Not At All Sure	12
515	Rural	F	18 - 29 years old	No	Checked	Unchecked	Unchecked	Unchecked	Unchecked	Yes	Yes	< high school/highschool	Unchecked	Unchecked	Unchecked	Unchecked	Unchecked	Checked	I prefer not to share	Somewhat willing/willing	All Of The Time	All Of The Time	Most Of The Time	All Of The Time	Most Of The Time	Most Of The Time	Most Of The Time	Most Of The Time	Most Of The Time	7	Agree	Agree	Strongly Disagree	Disagree	Disagree	Disagree	Disagree	Disagree	Disagree	Disagree	15	Disagree	Very Sure	Very Sure	Sure	Sure	Not At All Sure	Not At All Sure	10
516	Urban	F	40 - 49 years old	No	Checked	Unchecked	Unchecked	Unchecked	Unchecked	No	NA	college	Unchecked	Unchecked	Unchecked	Unchecked	Unchecked	Checked	Democrat	Very Willing	All Of The Time	All Of The Time	Most Of The Time	All Of The Time	None Of The Time	Some Of The Time	None Of The Time	Most Of The Time	Some Of The Time	7	Strongly Agree	Strongly Disagree	Strongly Agree	Strongly Disagree	Strongly Agree	Strongly Disagree	Strongly Agree	Strongly Disagree	Strongly Disagree	Strongly Disagree	30	Agree	Very Sure	Very Sure	Very Sure	Very Sure	Sure	Not At All Sure	14
517	Urban	F	30 - 39 years old	No	Checked	Unchecked	Unchecked	Unchecked	Unchecked	Yes	No	college	Unchecked	Checked	Unchecked	Unchecked	Unchecked	Unchecked	Democrat	Somewhat willing/willing	All Of The Time	All Of The Time	Most Of The Time	All Of The Time	None Of The Time	Some Of The Time	None Of The Time	Most Of The Time	Most Of The Time	7	Agree	Agree	Disagree	Disagree	Agree	Disagree	Agree	Disagree	Disagree	Disagree	18	Agree	Very Sure	Very Sure	Sure	Very Sure	Very Sure	Not At All Sure	14
518	Rural	F	30 - 39 years old	No	Checked	Unchecked	Unchecked	Unchecked	Unchecked	Yes	Yes	college	Unchecked	Checked	Unchecked	Unchecked	Unchecked	Unchecked	Republican	Very Willing	All Of The Time	All Of The Time	All Of The Time	All Of The Time	All Of The Time	All Of The Time	None Of The Time	Most Of The Time	Some Of The Time	7	Strongly Agree	Strongly Disagree	Strongly Agree	Strongly Disagree	Strongly Agree	Agree	Strongly Agree	Agree	Strongly Disagree	Strongly Disagree	26	Agree	Very Sure	Very Sure	Very Sure	Very Sure	Very Sure	Somewhat Sure	16
519	Rural	F	30 - 39 years old	No	Checked	Unchecked	Unchecked	Unchecked	Unchecked	Yes	Yes	some college	Checked	Unchecked	Unchecked	Unchecked	Unchecked	Unchecked	Democrat	Very Willing	All Of The Time	All Of The Time	All Of The Time	All Of The Time	Most Of The Time	Most Of The Time	None Of The Time	All Of The Time	Most Of The Time	7	Strongly Agree	Strongly Disagree	Strongly Agree	Strongly Disagree	Strongly Agree	Agree	Strongly Agree	Strongly Disagree	Strongly Disagree	Strongly Disagree	28	Disagree	Very Sure	Very Sure	Very Sure	Very Sure	Very Sure	Not At All Sure	15
522	Urban	F	40 - 49 years old	No	Checked	Unchecked	Unchecked	Unchecked	Unchecked	Yes	No	college	Unchecked	Unchecked	Unchecked	Checked	Unchecked	Unchecked	Democrat	Very Willing	All Of The Time	Most Of The Time	Most Of The Time	All Of The Time	None Of The Time	Some Of The Time	None Of The Time	Most Of The Time	Most Of The Time	7	Strongly Agree	Disagree	Strongly Agree	Strongly Disagree	Strongly Agree	Disagree	Agree	Strongly Disagree	Strongly Disagree	Strongly Disagree	27	Agree	Very Sure	Very Sure	Very Sure	Very Sure	Very Sure	Not At All Sure	15
523	Rural	F	40 - 49 years old	No	Checked	Unchecked	Unchecked	Unchecked	Unchecked	Yes	Yes	< high school/highschool	Unchecked	Checked	Unchecked	Checked	Unchecked	Unchecked	Republican	Very Willing	All Of The Time	All Of The Time	Most Of The Time	Most Of The Time	All Of The Time	Most Of The Time	Some Of The Time	Some Of The Time	All Of The Time	7	Strongly Agree	Disagree	Strongly Agree	Strongly Disagree	Strongly Agree	Agree	Strongly Agree	Strongly Disagree	Strongly Disagree	Strongly Disagree	27	Disagree	Very Sure	Very Sure	Very Sure	Not At All Sure	Very Sure	Not At All Sure	12
527	Rural	F	40 - 49 years old	No	Checked	Unchecked	Unchecked	Unchecked	Unchecked	Yes	Yes	some college	Unchecked	Unchecked	Checked	Unchecked	Unchecked	Unchecked	Democrat	Very Willing	All Of The Time	All Of The Time	All Of The Time	All Of The Time	None Of The Time	Some Of The Time	None Of The Time	Some Of The Time	Some Of The Time	7	Strongly Agree	Disagree	Strongly Agree	Strongly Disagree	Strongly Agree	Strongly Agree	Strongly Agree	Disagree	Disagree	Disagree	23	Strongly Disagree	Very Sure	Very Sure	Sure	Very Sure	Very Sure	Somewhat Sure	15
528	Urban	F	50 - 59 years old	No	Checked	Unchecked	Unchecked	Unchecked	Unchecked	Yes	Yes	some college	Unchecked	Unchecked	Unchecked	Unchecked	Unchecked	Checked	Democrat	Very Willing	All Of The Time	Most Of The Time	Most Of The Time	All Of The Time	All Of The Time	Most Of The Time	Some Of The Time	Most Of The Time	Most Of The Time	7	Strongly Agree	Strongly Disagree	Strongly Agree	Strongly Disagree	Strongly Agree	Strongly Disagree	Agree	Strongly Disagree	Strongly Disagree	Strongly Disagree	29	Strongly Agree	Very Sure	Very Sure	Very Sure	Very Sure	Very Sure	Very Sure	18
529	Urban	F	40 - 49 years old	No	Checked	Unchecked	Unchecked	Unchecked	Unchecked	Yes	No	< high school/highschool	Unchecked	Unchecked	Checked	Unchecked	Unchecked	Unchecked	Independent	Somewhat willing/willing	Most Of The Time	All Of The Time	Most Of The Time	All Of The Time	Some Of The Time	Most Of The Time	None Of The Time	Most Of The Time	Most Of The Time	7	Disagree	Agree	Strongly Disagree	Disagree	Disagree	Strongly Disagree	Strongly Disagree	Strongly Disagree	Strongly Disagree	Strongly Disagree	17	Agree	Very Sure	Sure	Sure	Sure	Sure	Not At All Sure	11
530	Rural	F	50 - 59 years old	No	Checked	Unchecked	Unchecked	Unchecked	Unchecked	Yes	Yes	some college	Unchecked	Unchecked	Unchecked	Unchecked	Unchecked	Checked	I prefer not to share	Very Willing	All Of The Time	All Of The Time	All Of The Time	All Of The Time	Some Of The Time	All Of The Time	Some Of The Time	All Of The Time	Some Of The Time	7	Strongly Agree	Strongly Disagree	Strongly Agree	Strongly Disagree	Strongly Agree	Strongly Disagree	Agree	Strongly Disagree	Strongly Disagree	Strongly Disagree	29	Strongly Agree	Very Sure	Very Sure	Very Sure	Very Sure	Very Sure	Sure	17
532	Urban	F	40 - 49 years old	No	Checked	Unchecked	Unchecked	Unchecked	Unchecked	No	NA	college	Unchecked	Unchecked	Unchecked	Unchecked	Unchecked	Checked	Democrat	Very Willing	All Of The Time	Most Of The Time	Most Of The Time	All Of The Time	None Of The Time	Some Of The Time	None Of The Time	Most Of The Time	Some Of The Time	7	Strongly Agree	Disagree	Agree	Strongly Disagree	Strongly Agree	Disagree	Disagree	Strongly Disagree	Disagree	Strongly Disagree	24	Agree	Very Sure	Very Sure	Sure	Very Sure	Very Sure	Somewhat Sure	15
534	Urban	F	60 - 69 years old	No	Checked	Unchecked	Unchecked	Unchecked	Unchecked	No	NA	college	Unchecked	Checked	Unchecked	Unchecked	Unchecked	Unchecked	Republican	Somewhat willing/willing	All Of The Time	All Of The Time	All Of The Time	All Of The Time	None Of The Time	Most Of The Time	Some Of The Time	Most Of The Time	Some Of The Time	7	Strongly Agree	Disagree	Agree	Strongly Disagree	Strongly Agree	Agree	Agree	Strongly Disagree	Strongly Disagree	Strongly Disagree	25	Agree	Very Sure	Very Sure	Very Sure	Very Sure	Sure	Somewhat Sure	15
535	Urban	F	60 - 69 years old	NA	Checked	Unchecked	Unchecked	Unchecked	Unchecked	No	NA	NA	Unchecked	Unchecked	Unchecked	Unchecked	Unchecked	Checked	Independent	Very Willing	All Of The Time	Most Of The Time	Most Of The Time	All Of The Time	None Of The Time	Most Of The Time	None Of The Time	All Of The Time	Most Of The Time	7	Strongly Agree	Strongly Disagree	Strongly Agree	Strongly Disagree	Strongly Agree	Disagree	Strongly Agree	Strongly Disagree	Strongly Disagree	Strongly Disagree	29	Agree	Very Sure	Very Sure	Very Sure	Very Sure	Very Sure	Very Sure	18
538	Urban	F	40 - 49 years old	No	Checked	Unchecked	Unchecked	Unchecked	Unchecked	Yes	Yes	college	Unchecked	Unchecked	Unchecked	Unchecked	Unchecked	Checked	I prefer not to share	Somewhat willing/willing	Most Of The Time	All Of The Time	All Of The Time	All Of The Time	All Of The Time	Some Of The Time	None Of The Time	All Of The Time	Some Of The Time	7	Agree	Strongly Agree	Disagree	Agree	Disagree	Strongly Disagree	Strongly Disagree	Strongly Disagree	Strongly Disagree	Strongly Disagree	17	Agree	Sure	Sure	Somewhat Sure	Sure	Somewhat Sure	Somewhat Sure	9
539	Urban	F	60 - 69 years old	No	Checked	Unchecked	Unchecked	Unchecked	Unchecked	Yes	Yes	college	Unchecked	Unchecked	Checked	Unchecked	Unchecked	Unchecked	Independent	Very Willing	All Of The Time	All Of The Time	All Of The Time	All Of The Time	None Of The Time	All Of The Time	All Of The Time	All Of The Time	All Of The Time	7	Strongly Agree	Agree	Agree	Strongly Disagree	Strongly Agree	Agree	Agree	Agree	Strongly Disagree	Strongly Disagree	22	Agree	Very Sure	Very Sure	Very Sure	Very Sure	Very Sure	Somewhat Sure	16
540	Rural	F	30 - 39 years old	No	Checked	Unchecked	Unchecked	Unchecked	Unchecked	Yes	Yes	college	Unchecked	Checked	Unchecked	Unchecked	Unchecked	Unchecked	Democrat	Very Willing	All Of The Time	All Of The Time	Some Of The Time	All Of The Time	None Of The Time	Most Of The Time	None Of The Time	Most Of The Time	Most Of The Time	7	Strongly Agree	Disagree	Strongly Agree	Strongly Disagree	Strongly Agree	Strongly Disagree	Strongly Agree	Strongly Disagree	Strongly Disagree	Strongly Disagree	29	Disagree	Very Sure	Very Sure	Very Sure	Very Sure	Very Sure	Very Sure	18
541	Urban	M	40 - 49 years old	No	Checked	Unchecked	Unchecked	Unchecked	Unchecked	Yes	No	college	Unchecked	Unchecked	Unchecked	Unchecked	Unchecked	Checked	Republican	Not at all willing	None Of The Time	Most Of The Time	Some Of The Time	Most Of The Time	None Of The Time	Some Of The Time	None Of The Time	Some Of The Time	Some Of The Time	6	Disagree	Strongly Agree	Strongly Disagree	Agree	Strongly Disagree	Strongly Disagree	Strongly Disagree	Disagree	Disagree	Disagree	11	Agree	NA	NA	NA	NA	NA	NA	NA
542	Urban	M	18 - 29 years old	No	Checked	Unchecked	Unchecked	Unchecked	Unchecked	Yes	Yes	some college	Unchecked	Unchecked	Unchecked	Unchecked	Unchecked	Checked	Democrat	Very Willing	All Of The Time	All Of The Time	Some Of The Time	All Of The Time	None Of The Time	Some Of The Time	None Of The Time	Some Of The Time	Some Of The Time	7	Strongly Agree	Strongly Disagree	Strongly Agree	Strongly Disagree	Strongly Agree	Strongly Agree	Strongly Agree	Strongly Disagree	Strongly Disagree	Strongly Disagree	27	Strongly Agree	Very Sure	Very Sure	Very Sure	Very Sure	Very Sure	Somewhat Sure	16
543	Urban	F	40 - 49 years old	No	Checked	Unchecked	Unchecked	Unchecked	Unchecked	Yes	Yes	college	Unchecked	Unchecked	Unchecked	Unchecked	Unchecked	Checked	Democrat	Somewhat willing/willing	Most Of The Time	All Of The Time	Most Of The Time	All Of The Time	None Of The Time	Most Of The Time	None Of The Time	Most Of The Time	Some Of The Time	7	Disagree	Agree	Strongly Disagree	Disagree	Agree	Agree	Strongly Disagree	Strongly Disagree	Disagree	Strongly Disagree	15	Agree	NA	Very Sure	Somewhat Sure	Very Sure	Very Sure	Not At All Sure	NA
544	Rural	F	40 - 49 years old	No	Checked	Unchecked	Unchecked	Unchecked	Unchecked	Yes	Yes	college	Unchecked	Unchecked	Checked	Checked	Unchecked	Unchecked	Independent	Not at all willing	Some Of The Time	Most Of The Time	None Of The Time	All Of The Time	Some Of The Time	None Of The Time	None Of The Time	All Of The Time	Some Of The Time	5	Strongly Disagree	Strongly Agree	Strongly Disagree	Agree	Strongly Disagree	Strongly Disagree	Strongly Disagree	Strongly Disagree	Strongly Disagree	Disagree	12	Disagree	NA	NA	NA	NA	NA	NA	NA
545	Urban	M	30 - 39 years old	No	Checked	Unchecked	Unchecked	Unchecked	Unchecked	Yes	Yes	some college	Unchecked	Checked	Unchecked	Unchecked	Unchecked	Unchecked	Democrat	Very Willing	All Of The Time	All Of The Time	Some Of The Time	All Of The Time	None Of The Time	Some Of The Time	Some Of The Time	All Of The Time	Most Of The Time	7	Strongly Agree	Disagree	Strongly Agree	Strongly Disagree	Strongly Agree	Disagree	Agree	Strongly Disagree	Disagree	Disagree	25	Disagree	Very Sure	Very Sure	Sure	Very Sure	Very Sure	Somewhat Sure	15
546	Rural	F	40 - 49 years old	No	Checked	Unchecked	Unchecked	Unchecked	Unchecked	Yes	Yes	college	Unchecked	Unchecked	Unchecked	Unchecked	Unchecked	Checked	I prefer not to share	Very Willing	All Of The Time	All Of The Time	Most Of The Time	All Of The Time	All Of The Time	Some Of The Time	None Of The Time	All Of The Time	Most Of The Time	7	Strongly Agree	Disagree	Strongly Agree	Strongly Disagree	Strongly Agree	Disagree	Agree	Strongly Disagree	Strongly Disagree	Strongly Disagree	27	Strongly Agree	Very Sure	Very Sure	Very Sure	Very Sure	Very Sure	Very Sure	18
547	Rural	F	18 - 29 years old	No	Checked	Unchecked	Unchecked	Unchecked	Unchecked	Yes	Yes	college	Unchecked	Checked	Unchecked	Checked	Unchecked	Unchecked	Democrat	Very Willing	All Of The Time	Most Of The Time	Some Of The Time	All Of The Time	Some Of The Time	Most Of The Time	None Of The Time	All Of The Time	Most Of The Time	7	Agree	Disagree	Strongly Agree	Strongly Disagree	Strongly Agree	Strongly Disagree	Disagree	Strongly Disagree	Strongly Disagree	Strongly Disagree	26	Disagree	Very Sure	Very Sure	Very Sure	Very Sure	Very Sure	Very Sure	18
550	Rural	F	30 - 39 years old	No	Checked	Unchecked	Unchecked	Checked	Unchecked	Yes	Yes	college	Unchecked	Unchecked	Checked	Unchecked	Unchecked	Unchecked	Democrat	Very Willing	All Of The Time	All Of The Time	All Of The Time	All Of The Time	Some Of The Time	Most Of The Time	None Of The Time	Most Of The Time	Some Of The Time	7	Strongly Agree	Disagree	Strongly Agree	Strongly Disagree	Strongly Agree	Strongly Disagree	Strongly Agree	Strongly Disagree	Strongly Disagree	Disagree	28	Agree	Very Sure	Very Sure	Very Sure	Very Sure	Very Sure	Sure	17
551	Urban	F	18 - 29 years old	No	Checked	Unchecked	Unchecked	Unchecked	Unchecked	Yes	No	college	Unchecked	Unchecked	Unchecked	Unchecked	Unchecked	Checked	Democrat	Very Willing	All Of The Time	All Of The Time	Most Of The Time	All Of The Time	All Of The Time	Most Of The Time	None Of The Time	Most Of The Time	Some Of The Time	7	Strongly Agree	Strongly Disagree	Strongly Agree	Strongly Disagree	Strongly Agree	Agree	Strongly Agree	Disagree	Disagree	Disagree	25	Agree	Very Sure	Very Sure	Very Sure	Very Sure	Very Sure	Somewhat Sure	16
552	Rural	F	18 - 29 years old	No	Checked	Unchecked	Unchecked	Unchecked	Unchecked	Yes	Yes	< high school/highschool	Unchecked	Unchecked	Unchecked	Unchecked	Unchecked	Checked	Independent	Very Willing	All Of The Time	All Of The Time	Most Of The Time	All Of The Time	All Of The Time	Most Of The Time	Some Of The Time	All Of The Time	All Of The Time	7	Strongly Agree	Strongly Disagree	Strongly Agree	Strongly Disagree	Strongly Agree	Strongly Agree	Strongly Agree	Strongly Disagree	Strongly Disagree	Strongly Disagree	27	Strongly Disagree	Very Sure	Very Sure	Very Sure	Very Sure	Very Sure	Not At All Sure	15
554	Urban	M	30 - 39 years old	No	Checked	Unchecked	Unchecked	Unchecked	Unchecked	Yes	Yes	college	Unchecked	Unchecked	Unchecked	Unchecked	Unchecked	Checked	Democrat	Very Willing	All Of The Time	All Of The Time	Most Of The Time	All Of The Time	None Of The Time	Most Of The Time	Some Of The Time	Most Of The Time	Some Of The Time	7	Agree	Disagree	Strongly Agree	Strongly Disagree	Strongly Agree	Strongly Disagree	Strongly Agree	Strongly Disagree	Strongly Disagree	Strongly Disagree	28	Agree	Very Sure	Very Sure	Very Sure	Very Sure	Very Sure	Sure	17
555	Urban	F	70 - 79 years old	No	Checked	Unchecked	Unchecked	Unchecked	Unchecked	Yes	Yes	college	Unchecked	Unchecked	Unchecked	Unchecked	Unchecked	Checked	Republican	Somewhat willing/willing	Some Of The Time	All Of The Time	Some Of The Time	All Of The Time	All Of The Time	All Of The Time	None Of The Time	Some Of The Time	None Of The Time	6	Agree	Strongly Agree	Strongly Disagree	Disagree	Agree	Disagree	Strongly Disagree	Strongly Disagree	Strongly Disagree	Agree	15	Disagree	Very Sure	Very Sure	Somewhat Sure	Not At All Sure	Not At All Sure	Not At All Sure	7
557	Rural	F	30 - 39 years old	No	Checked	Unchecked	Unchecked	Unchecked	Unchecked	Yes	Yes	college	Unchecked	Unchecked	Unchecked	Unchecked	Unchecked	Checked	Democrat	Very Willing	All Of The Time	All Of The Time	Most Of The Time	All Of The Time	None Of The Time	Most Of The Time	None Of The Time	Most Of The Time	Most Of The Time	7	Strongly Agree	Strongly Disagree	Strongly Agree	Strongly Disagree	Strongly Agree	Disagree	Disagree	Strongly Disagree	Strongly Disagree	Strongly Disagree	27	Agree	Very Sure	Very Sure	Very Sure	Very Sure	NA	Very Sure	NA
559	Rural	F	50 - 59 years old	No	Checked	Unchecked	Unchecked	Unchecked	Unchecked	Yes	Yes	< high school/highschool	Unchecked	Unchecked	Unchecked	Checked	Unchecked	Unchecked	Democrat	Very Willing	All Of The Time	All Of The Time	Most Of The Time	All Of The Time	All Of The Time	Most Of The Time	None Of The Time	All Of The Time	Most Of The Time	7	Strongly Agree	Agree	Strongly Agree	Strongly Disagree	Strongly Agree	Disagree	Agree	Strongly Disagree	Strongly Disagree	Strongly Disagree	26	Agree	Very Sure	Very Sure	Very Sure	Very Sure	Sure	Sure	16
560	Urban	F	30 - 39 years old	No	Checked	Unchecked	Unchecked	Unchecked	Unchecked	Yes	No	college	Unchecked	Unchecked	Unchecked	Unchecked	Unchecked	Checked	Democrat	Very Willing	All Of The Time	All Of The Time	All Of The Time	All Of The Time	None Of The Time	All Of The Time	None Of The Time	All Of The Time	All Of The Time	7	Strongly Agree	Strongly Disagree	Strongly Agree	Strongly Disagree	Strongly Agree	Strongly Disagree	Strongly Agree	Strongly Disagree	Strongly Disagree	Strongly Disagree	30	Agree	Very Sure	Very Sure	Very Sure	Very Sure	Very Sure	Sure	17
562	Urban	F	40 - 49 years old	No	Checked	Unchecked	Unchecked	Unchecked	Unchecked	Yes	Yes	college	Unchecked	Unchecked	Unchecked	Unchecked	Unchecked	Checked	Democrat	Very Willing	All Of The Time	All Of The Time	Most Of The Time	All Of The Time	None Of The Time	Most Of The Time	None Of The Time	Most Of The Time	Some Of The Time	7	Strongly Agree	Disagree	Strongly Agree	Strongly Disagree	Strongly Agree	Disagree	Strongly Agree	Strongly Disagree	Strongly Disagree	Strongly Disagree	28	Agree	Very Sure	Very Sure	Sure	Very Sure	Sure	Somewhat Sure	14
563	Urban	F	18 - 29 years old	No	Checked	Unchecked	Unchecked	Unchecked	Unchecked	Yes	Yes	college	Unchecked	Unchecked	Unchecked	Unchecked	Unchecked	Checked	Democrat	Very Willing	Most Of The Time	All Of The Time	All Of The Time	All Of The Time	None Of The Time	Some Of The Time	None Of The Time	Most Of The Time	Most Of The Time	7	Strongly Agree	Strongly Disagree	Strongly Agree	Strongly Disagree	Strongly Agree	Disagree	Agree	Strongly Disagree	Strongly Disagree	Strongly Disagree	28	Agree	Very Sure	Very Sure	Sure	Very Sure	Very Sure	Somewhat Sure	15
564	Urban	F	30 - 39 years old	No	Checked	Unchecked	Unchecked	Unchecked	Unchecked	Yes	Yes	college	Unchecked	Checked	Unchecked	Checked	Unchecked	Unchecked	Republican	Somewhat willing/willing	Most Of The Time	Most Of The Time	Some Of The Time	Most Of The Time	Some Of The Time	Some Of The Time	None Of The Time	Some Of The Time	None Of The Time	6	Agree	Agree	Strongly Disagree	Disagree	Agree	Disagree	Disagree	Disagree	Disagree	Disagree	16	Agree	Very Sure	Very Sure	Sure	Sure	Sure	Not At All Sure	12
565	Rural	M	40 - 49 years old	No	Checked	Unchecked	Unchecked	Unchecked	Unchecked	Yes	Yes	some college	Unchecked	Unchecked	Unchecked	Unchecked	Unchecked	Checked	Republican	Very Willing	All Of The Time	All Of The Time	All Of The Time	All Of The Time	All Of The Time	All Of The Time	None Of The Time	All Of The Time	Some Of The Time	7	Strongly Agree	Strongly Disagree	Strongly Agree	Strongly Disagree	Strongly Agree	Strongly Agree	Strongly Agree	Strongly Disagree	Strongly Disagree	Strongly Disagree	27	Strongly Agree	Very Sure	Very Sure	Very Sure	Very Sure	Very Sure	Very Sure	18
566	Urban	F	60 - 69 years old	No	Checked	Unchecked	Unchecked	Unchecked	Unchecked	Yes	Yes	college	Unchecked	Checked	Unchecked	Unchecked	Unchecked	Unchecked	Democrat	Very Willing	All Of The Time	All Of The Time	Most Of The Time	Most Of The Time	Some Of The Time	Most Of The Time	Some Of The Time	All Of The Time	All Of The Time	7	Strongly Agree	Disagree	Strongly Agree	Strongly Disagree	Strongly Agree	Strongly Disagree	Strongly Disagree	Strongly Disagree	Strongly Disagree	Strongly Disagree	26	Strongly Agree	Very Sure	NA	NA	Very Sure	Very Sure	Sure	NA
568	Rural	F	60 - 69 years old	No	Checked	Unchecked	Unchecked	Unchecked	Unchecked	Yes	Yes	college	Unchecked	Unchecked	Unchecked	Unchecked	Unchecked	Checked	Independent	Very Willing	All Of The Time	Most Of The Time	Most Of The Time	All Of The Time	Most Of The Time	Most Of The Time	Some Of The Time	Most Of The Time	Some Of The Time	7	Agree	Disagree	Agree	Strongly Disagree	Agree	Disagree	Agree	Strongly Disagree	Strongly Disagree	Strongly Disagree	24	Disagree	Very Sure	Very Sure	Very Sure	Very Sure	Very Sure	Somewhat Sure	16
569	Urban	other	30 - 39 years old	No	Checked	Unchecked	Unchecked	Checked	Unchecked	Yes	Yes	some college	Unchecked	Unchecked	Checked	Unchecked	Unchecked	Unchecked	I prefer not to share	Somewhat willing/willing	All Of The Time	All Of The Time	Some Of The Time	Most Of The Time	None Of The Time	Most Of The Time	All Of The Time	Most Of The Time	None Of The Time	6	Strongly Agree	Strongly Agree	NA	NA	Strongly Agree	NA	Strongly Agree	NA	Strongly Agree	NA	NA	Strongly Agree	Very Sure	Very Sure	Very Sure	Very Sure	Very Sure	Not At All Sure	15
570	Rural	F	40 - 49 years old	No	Checked	Unchecked	Unchecked	Unchecked	Unchecked	Yes	Yes	college	Unchecked	Unchecked	Unchecked	Checked	Unchecked	Unchecked	Democrat	Somewhat willing/willing	All Of The Time	All Of The Time	Some Of The Time	All Of The Time	All Of The Time	Some Of The Time	None Of The Time	Most Of The Time	Some Of The Time	7	Agree	Disagree	Agree	Strongly Disagree	Agree	Strongly Disagree	Agree	Strongly Disagree	Strongly Disagree	Strongly Disagree	25	Strongly Agree	Very Sure	Very Sure	Sure	Very Sure	Sure	Sure	15
571	Rural	F	70 - 79 years old	No	Checked	Unchecked	Unchecked	Unchecked	Unchecked	No	NA	< high school/highschool	Unchecked	Unchecked	Unchecked	Unchecked	Unchecked	Checked	I prefer not to share	Very Willing	All Of The Time	All Of The Time	Most Of The Time	All Of The Time	All Of The Time	Most Of The Time	None Of The Time	Most Of The Time	Most Of The Time	7	Agree	Agree	Strongly Agree	Strongly Disagree	Strongly Agree	Disagree	Agree	Strongly Disagree	Strongly Disagree	Disagree	24	Agree	Very Sure	Very Sure	Very Sure	Very Sure	Very Sure	Sure	17
572	Urban	F	50 - 59 years old	Yes	Checked	Unchecked	Unchecked	Unchecked	Unchecked	Yes	Yes	college	Unchecked	Checked	Unchecked	Unchecked	Unchecked	Unchecked	I prefer not to share	Somewhat willing/willing	Most Of The Time	Some Of The Time	All Of The Time	All Of The Time	None Of The Time	Some Of The Time	None Of The Time	Some Of The Time	Some Of The Time	7	Disagree	Strongly Agree	Strongly Disagree	Disagree	Strongly Disagree	Strongly Disagree	Strongly Disagree	Disagree	Agree	Disagree	11	Disagree	Sure	Sure	Somewhat Sure	Somewhat Sure	Somewhat Sure	Not At All Sure	7
573	Urban	M	40 - 49 years old	No	Checked	Unchecked	Unchecked	Unchecked	Unchecked	Yes	Yes	some college	Unchecked	Unchecked	Checked	Unchecked	Unchecked	Unchecked	I prefer not to share	Somewhat willing/willing	Some Of The Time	All Of The Time	Most Of The Time	All Of The Time	None Of The Time	Most Of The Time	None Of The Time	Most Of The Time	None Of The Time	6	Agree	Strongly Agree	Strongly Disagree	Agree	Strongly Disagree	Strongly Disagree	Strongly Disagree	Strongly Disagree	Strongly Disagree	Strongly Disagree	15	Agree	Sure	Sure	Not At All Sure	Not At All Sure	Not At All Sure	Not At All Sure	4
575	Rural	M	40 - 49 years old	No	Checked	Unchecked	Unchecked	Unchecked	Unchecked	Yes	Yes	college	Unchecked	Checked	Unchecked	Unchecked	Unchecked	Unchecked	Independent	Very Willing	All Of The Time	Most Of The Time	Some Of The Time	All Of The Time	None Of The Time	Some Of The Time	None Of The Time	Most Of The Time	Some Of The Time	7	Strongly Agree	Strongly Disagree	Strongly Agree	Strongly Disagree	Strongly Agree	Disagree	Agree	Strongly Disagree	Strongly Disagree	Strongly Disagree	28	Disagree	Very Sure	Very Sure	Very Sure	Very Sure	Very Sure	Sure	17
579	Rural	F	18 - 29 years old	No	Checked	Unchecked	Unchecked	Unchecked	Unchecked	No	NA	college	Unchecked	Unchecked	Unchecked	Unchecked	Unchecked	Checked	I prefer not to share	Not at all willing	None Of The Time	Some Of The Time	None Of The Time	All Of The Time	None Of The Time	Some Of The Time	None Of The Time	Most Of The Time	Some Of The Time	5	Strongly Disagree	Strongly Agree	Strongly Disagree	Strongly Agree	Disagree	Strongly Disagree	Strongly Disagree	Strongly Disagree	Strongly Disagree	Strongly Disagree	13	Disagree	NA	NA	NA	NA	NA	NA	NA
580	Urban	F	60 - 69 years old	No	Checked	Unchecked	Unchecked	Unchecked	Unchecked	No	NA	college	Unchecked	Unchecked	Unchecked	Checked	Unchecked	Unchecked	Democrat	Very Willing	All Of The Time	All Of The Time	Most Of The Time	All Of The Time	None Of The Time	Some Of The Time	None Of The Time	Most Of The Time	Most Of The Time	7	Strongly Agree	Disagree	Strongly Agree	Strongly Disagree	Strongly Agree	Strongly Agree	Strongly Agree	Strongly Disagree	Strongly Disagree	Strongly Disagree	26	Strongly Agree	Very Sure	Very Sure	Very Sure	Very Sure	Very Sure	Very Sure	18
581	Rural	F	30 - 39 years old	No	Checked	Unchecked	Unchecked	Unchecked	Unchecked	Yes	No	college	Unchecked	Unchecked	Checked	Unchecked	Unchecked	Unchecked	Republican	Somewhat willing/willing	All Of The Time	All Of The Time	All Of The Time	All Of The Time	None Of The Time	Some Of The Time	None Of The Time	Most Of The Time	None Of The Time	6	Strongly Agree	Strongly Agree	Strongly Disagree	Disagree	Strongly Agree	Strongly Disagree	Disagree	Disagree	Disagree	Strongly Disagree	19	Disagree	Very Sure	Very Sure	Very Sure	Very Sure	Very Sure	Not At All Sure	15
582	Urban	F	60 - 69 years old	No	Checked	Unchecked	Unchecked	Unchecked	Unchecked	No	NA	some college	Unchecked	Checked	Unchecked	Unchecked	Unchecked	Unchecked	Republican	Somewhat willing/willing	Some Of The Time	Some Of The Time	Most Of The Time	All Of The Time	Some Of The Time	None Of The Time	None Of The Time	Some Of The Time	None Of The Time	5	Agree	Strongly Agree	Strongly Disagree	Agree	Strongly Disagree	Strongly Disagree	Strongly Disagree	Strongly Agree	Disagree	Strongly Disagree	11	Strongly Disagree	Very Sure	Very Sure	Not At All Sure	NA	Very Sure	Not At All Sure	NA
583	Urban	F	80 - 89 years old	No	Checked	Unchecked	Unchecked	Unchecked	Unchecked	No	NA	college	Unchecked	Checked	Unchecked	Unchecked	Unchecked	Unchecked	Republican	Very Willing	Most Of The Time	All Of The Time	Some Of The Time	All Of The Time	Most Of The Time	Most Of The Time	None Of The Time	Most Of The Time	Most Of The Time	7	Strongly Agree	Strongly Agree	Agree	Strongly Disagree	Strongly Agree	Strongly Disagree	Strongly Disagree	Strongly Disagree	Strongly Disagree	Strongly Disagree	23	Strongly Disagree	Very Sure	Very Sure	Very Sure	Very Sure	Very Sure	Not At All Sure	15
584	Rural	F	30 - 39 years old	No	Checked	Unchecked	Unchecked	Unchecked	Unchecked	Yes	Yes	some college	Unchecked	Checked	Unchecked	Unchecked	Unchecked	Unchecked	I prefer not to share	Somewhat willing/willing	All Of The Time	All Of The Time	Some Of The Time	All Of The Time	None Of The Time	Some Of The Time	None Of The Time	Most Of The Time	Some Of The Time	7	Agree	Agree	Strongly Disagree	Disagree	Strongly Agree	Strongly Agree	Disagree	Disagree	Strongly Disagree	Strongly Disagree	17	Agree	Very Sure	Very Sure	Somewhat Sure	Very Sure	Very Sure	Not At All Sure	13
585	Rural	F	70 - 79 years old	No	Checked	Unchecked	Unchecked	Unchecked	Unchecked	No	NA	some college	Unchecked	Unchecked	Unchecked	Unchecked	Unchecked	Checked	Republican	Very Willing	All Of The Time	All Of The Time	Most Of The Time	Most Of The Time	None Of The Time	Some Of The Time	None Of The Time	Most Of The Time	All Of The Time	7	Strongly Agree	Disagree	Strongly Agree	Strongly Disagree	Strongly Agree	Disagree	Strongly Agree	Disagree	Strongly Disagree	Strongly Disagree	27	Agree	Sure	Sure	Sure	Sure	Sure	Somewhat Sure	11
586	Urban	F	40 - 49 years old	No	Checked	Unchecked	Unchecked	Unchecked	Unchecked	Yes	No	college	Unchecked	Checked	Unchecked	Unchecked	Unchecked	Unchecked	Independent	Very Willing	All Of The Time	All Of The Time	All Of The Time	All Of The Time	None Of The Time	Most Of The Time	None Of The Time	Most Of The Time	Most Of The Time	7	Strongly Agree	Disagree	Strongly Agree	Strongly Disagree	Strongly Agree	Disagree	Agree	Strongly Disagree	Strongly Disagree	Strongly Disagree	27	Agree	Very Sure	Very Sure	Very Sure	Very Sure	Very Sure	Not At All Sure	15
587	Rural	F	30 - 39 years old	No	Checked	Unchecked	Unchecked	Unchecked	Unchecked	Yes	Yes	college	Unchecked	Unchecked	Unchecked	Unchecked	Unchecked	Checked	Republican	Not at all willing	Most Of The Time	All Of The Time	Some Of The Time	All Of The Time	None Of The Time	None Of The Time	None Of The Time	Some Of The Time	None Of The Time	5	Strongly Disagree	Strongly Agree	Strongly Disagree	Strongly Agree	Strongly Disagree	Strongly Disagree	Strongly Disagree	Strongly Disagree	Strongly Disagree	Strongly Disagree	12	Strongly Agree	NA	NA	NA	NA	NA	NA	NA
588	Rural	F	40 - 49 years old	No	Checked	Unchecked	Unchecked	Unchecked	Unchecked	Yes	Yes	< high school/highschool	Unchecked	Unchecked	Unchecked	Unchecked	Unchecked	Checked	I prefer not to share	Very Willing	All Of The Time	All Of The Time	Most Of The Time	All Of The Time	Most Of The Time	Most Of The Time	None Of The Time	Most Of The Time	Most Of The Time	7	Strongly Agree	Disagree	Strongly Agree	Strongly Disagree	Strongly Agree	Disagree	Disagree	Strongly Disagree	Strongly Disagree	Strongly Disagree	26	Agree	Very Sure	Very Sure	Very Sure	Very Sure	Very Sure	Somewhat Sure	16
589	Urban	M	40 - 49 years old	No	Checked	Unchecked	Unchecked	Unchecked	Unchecked	Yes	No	college	Unchecked	Unchecked	Checked	Unchecked	Unchecked	Unchecked	Independent	Not at all willing	All Of The Time	All Of The Time	Some Of The Time	All Of The Time	Most Of The Time	Some Of The Time	None Of The Time	Most Of The Time	Some Of The Time	7	Disagree	Strongly Agree	Strongly Disagree	Strongly Agree	Disagree	Strongly Disagree	Strongly Disagree	Disagree	Disagree	Disagree	11	Strongly Disagree	NA	NA	NA	NA	NA	NA	NA
590	Urban	M	30 - 39 years old	No	Checked	Unchecked	Unchecked	Unchecked	Unchecked	Yes	Yes	some college	Unchecked	Unchecked	Unchecked	Unchecked	Unchecked	Checked	Independent	Very Willing	All Of The Time	All Of The Time	Some Of The Time	All Of The Time	All Of The Time	All Of The Time	All Of The Time	All Of The Time	Some Of The Time	7	Strongly Agree	Disagree	Strongly Agree	Strongly Disagree	Strongly Agree	Strongly Agree	Strongly Agree	Strongly Agree	Strongly Agree	Strongly Agree	17	Strongly Agree	Very Sure	Very Sure	Very Sure	Very Sure	Very Sure	Very Sure	18
591	Urban	F	50 - 59 years old	No	Checked	Unchecked	Unchecked	Unchecked	Unchecked	Yes	Yes	college	Unchecked	Checked	Unchecked	Unchecked	Unchecked	Unchecked	Democrat	Very Willing	Most Of The Time	All Of The Time	Most Of The Time	All Of The Time	None Of The Time	None Of The Time	None Of The Time	Most Of The Time	None Of The Time	5	Strongly Agree	Disagree	Strongly Agree	Strongly Disagree	Strongly Agree	Disagree	Disagree	Strongly Disagree	Strongly Disagree	Strongly Disagree	26	Agree	Very Sure	Very Sure	Sure	Very Sure	Very Sure	Not At All Sure	14
592	Rural	M	30 - 39 years old	No	Checked	Unchecked	Unchecked	Unchecked	Unchecked	No	NA	college	Unchecked	Unchecked	Unchecked	Unchecked	Unchecked	Checked	Independent	Very Willing	All Of The Time	All Of The Time	Most Of The Time	All Of The Time	All Of The Time	All Of The Time	None Of The Time	All Of The Time	Some Of The Time	7	Strongly Agree	Strongly Agree	Strongly Agree	Strongly Disagree	Strongly Agree	Strongly Disagree	Disagree	Strongly Disagree	Strongly Disagree	Strongly Disagree	25	Agree	Very Sure	Very Sure	Very Sure	Very Sure	Very Sure	Sure	17
594	Urban	M	50 - 59 years old	No	Checked	Unchecked	Unchecked	Unchecked	Unchecked	Yes	No	college	Unchecked	Unchecked	Unchecked	Unchecked	Unchecked	Checked	Independent	Very Willing	All Of The Time	All Of The Time	Some Of The Time	Most Of The Time	Most Of The Time	Most Of The Time	Some Of The Time	Most Of The Time	Most Of The Time	7	Strongly Agree	Agree	Agree	Strongly Disagree	Strongly Agree	Disagree	Agree	Strongly Disagree	Disagree	Disagree	23	Agree	Very Sure	Very Sure	Very Sure	Very Sure	Very Sure	Not At All Sure	15
595	Rural	F	18 - 29 years old	No	Checked	Unchecked	Unchecked	Unchecked	Unchecked	Yes	No	college	Unchecked	Unchecked	Unchecked	Checked	Unchecked	Unchecked	Democrat	Very Willing	All Of The Time	All Of The Time	Some Of The Time	Most Of The Time	Most Of The Time	Most Of The Time	None Of The Time	All Of The Time	All Of The Time	7	Strongly Agree	Strongly Disagree	Strongly Agree	Strongly Disagree	Strongly Agree	Agree	Disagree	Disagree	Disagree	Disagree	23	Agree	Very Sure	Very Sure	Very Sure	Very Sure	Very Sure	Not At All Sure	15
596	Rural	F	40 - 49 years old	No	Checked	Unchecked	Unchecked	Unchecked	Unchecked	Yes	Yes	some college	Unchecked	Unchecked	Checked	Unchecked	Unchecked	Unchecked	Independent	Very Willing	Most Of The Time	All Of The Time	Some Of The Time	Most Of The Time	All Of The Time	Some Of The Time	None Of The Time	Some Of The Time	Most Of The Time	7	Agree	Agree	Agree	Disagree	Agree	Disagree	Agree	Strongly Disagree	Disagree	Disagree	20	Agree	Very Sure	Very Sure	Very Sure	Very Sure	Very Sure	Not At All Sure	15
597	Rural	F	50 - 59 years old	No	Checked	Unchecked	Unchecked	Unchecked	Unchecked	No	NA	college	Unchecked	Unchecked	Unchecked	Unchecked	Checked	Unchecked	Republican	Somewhat willing/willing	All Of The Time	All Of The Time	Most Of The Time	All Of The Time	Some Of The Time	None Of The Time	None Of The Time	Most Of The Time	Some Of The Time	6	Agree	Agree	NA	Strongly Disagree	Agree	Disagree	Disagree	Disagree	Disagree	Disagree	NA	Strongly Agree	Very Sure	Very Sure	Very Sure	Very Sure	Very Sure	Sure	17
598	Urban	F	18 - 29 years old	No	Checked	Unchecked	Unchecked	Unchecked	Unchecked	Yes	Yes	college	Unchecked	Checked	Unchecked	Unchecked	Unchecked	Unchecked	Democrat	Very Willing	Most Of The Time	All Of The Time	Most Of The Time	All Of The Time	None Of The Time	Most Of The Time	All Of The Time	Most Of The Time	Some Of The Time	7	Strongly Agree	Strongly Disagree	Strongly Agree	Strongly Disagree	Strongly Agree	Strongly Disagree	Strongly Disagree	Strongly Disagree	Strongly Disagree	Strongly Disagree	27	Agree	Very Sure	Very Sure	Somewhat Sure	Very Sure	Very Sure	Somewhat Sure	14
599	Urban	F	30 - 39 years old	No	Checked	Unchecked	Unchecked	Unchecked	Unchecked	Yes	Yes	college	Unchecked	Checked	Unchecked	Unchecked	Unchecked	Unchecked	I prefer not to share	Not at all willing	All Of The Time	All Of The Time	All Of The Time	All Of The Time	None Of The Time	None Of The Time	None Of The Time	None Of The Time	None Of The Time	4	Disagree	Agree	Strongly Disagree	Disagree	Disagree	Strongly Disagree	Strongly Disagree	Strongly Disagree	Strongly Disagree	Strongly Disagree	17	Strongly Disagree	NA	NA	NA	NA	NA	NA	NA
600	Urban	F	40 - 49 years old	No	Checked	Unchecked	Unchecked	Unchecked	Unchecked	Yes	Yes	some college	Unchecked	Unchecked	Unchecked	Checked	Unchecked	Unchecked	Republican	Somewhat willing/willing	Some Of The Time	Most Of The Time	None Of The Time	All Of The Time	None Of The Time	None Of The Time	None Of The Time	Some Of The Time	Some Of The Time	5	Strongly Disagree	Strongly Agree	Strongly Disagree	Strongly Agree	Strongly Disagree	Strongly Disagree	Strongly Disagree	Strongly Disagree	Strongly Disagree	Strongly Disagree	12	Strongly Disagree	Very Sure	Very Sure	Very Sure	Very Sure	Very Sure	Not At All Sure	15
601	Urban	M	40 - 49 years old	No	Checked	Unchecked	Unchecked	Unchecked	Unchecked	Yes	Yes	college	Unchecked	Checked	Unchecked	Unchecked	Unchecked	Unchecked	I prefer not to share	Somewhat willing/willing	Some Of The Time	Most Of The Time	Most Of The Time	Most Of The Time	None Of The Time	None Of The Time	None Of The Time	None Of The Time	None Of The Time	4	Agree	Strongly Agree	Disagree	Disagree	Disagree	Disagree	Strongly Disagree	Disagree	Disagree	Disagree	14	Disagree	Somewhat Sure	Somewhat Sure	Somewhat Sure	Somewhat Sure	Not At All Sure	Somewhat Sure	5
603	Rural	F	30 - 39 years old	No	Checked	Unchecked	Unchecked	Unchecked	Unchecked	Yes	No	college	Unchecked	Unchecked	Unchecked	Checked	Unchecked	Unchecked	Democrat	Very Willing	All Of The Time	All Of The Time	Most Of The Time	All Of The Time	None Of The Time	Most Of The Time	None Of The Time	Most Of The Time	Most Of The Time	7	Strongly Agree	Disagree	Strongly Agree	Strongly Disagree	Strongly Agree	Strongly Disagree	Agree	Strongly Disagree	Strongly Disagree	Strongly Disagree	28	Agree	Very Sure	Very Sure	Very Sure	Very Sure	Very Sure	Sure	17
606	Rural	F	70 - 79 years old	No	Checked	Unchecked	Unchecked	Unchecked	Unchecked	No	NA	college	Unchecked	Unchecked	Unchecked	Unchecked	Unchecked	Checked	Democrat	Very Willing	All Of The Time	All Of The Time	Most Of The Time	All Of The Time	All Of The Time	Most Of The Time	None Of The Time	Most Of The Time	Some Of The Time	7	Strongly Agree	Strongly Agree	Strongly Agree	Strongly Disagree	Strongly Agree	Strongly Disagree	Strongly Agree	Strongly Disagree	Strongly Disagree	Strongly Disagree	27	Agree	Very Sure	Very Sure	Very Sure	NA	Very Sure	Very Sure	NA
607	Urban	F	40 - 49 years old	No	Checked	Unchecked	Unchecked	Unchecked	Unchecked	Yes	Yes	college	Unchecked	Unchecked	Unchecked	Unchecked	Unchecked	Checked	Democrat	Very Willing	All Of The Time	All Of The Time	Most Of The Time	All Of The Time	None Of The Time	Some Of The Time	None Of The Time	Most Of The Time	Some Of The Time	7	Agree	Strongly Disagree	Agree	Strongly Disagree	Agree	Disagree	Disagree	Strongly Disagree	Disagree	Strongly Disagree	23	Strongly Agree	Very Sure	Very Sure	Very Sure	Very Sure	Very Sure	Very Sure	18
608	Urban	F	30 - 39 years old	No	Checked	Unchecked	Unchecked	Unchecked	Unchecked	Yes	Yes	college	Unchecked	Unchecked	Unchecked	Unchecked	Unchecked	Checked	Republican	Very Willing	All Of The Time	All Of The Time	All Of The Time	All Of The Time	All Of The Time	All Of The Time	None Of The Time	Most Of The Time	Some Of The Time	7	Strongly Agree	Strongly Disagree	Strongly Agree	Strongly Disagree	Strongly Agree	Strongly Disagree	Strongly Agree	Strongly Disagree	Strongly Disagree	Strongly Disagree	30	Agree	Very Sure	Very Sure	Very Sure	Very Sure	Very Sure	Not At All Sure	15
609	Rural	F	40 - 49 years old	No	Checked	Unchecked	Unchecked	Unchecked	Unchecked	Yes	Yes	some college	Unchecked	Unchecked	Unchecked	Unchecked	Unchecked	Checked	Independent	Very Willing	Most Of The Time	All Of The Time	Most Of The Time	All Of The Time	None Of The Time	Some Of The Time	None Of The Time	Some Of The Time	None Of The Time	6	Strongly Agree	Strongly Disagree	Strongly Agree	Strongly Disagree	NA	NA	NA	Strongly Disagree	Strongly Disagree	Strongly Disagree	NA	Strongly Agree	Very Sure	Very Sure	Very Sure	Very Sure	Very Sure	Somewhat Sure	16
610	Rural	F	40 - 49 years old	No	Checked	Unchecked	Unchecked	Unchecked	Unchecked	Yes	Yes	some college	Unchecked	Unchecked	Unchecked	Unchecked	Unchecked	Checked	Democrat	Somewhat willing/willing	Most Of The Time	Most Of The Time	Some Of The Time	All Of The Time	None Of The Time	None Of The Time	None Of The Time	Some Of The Time	None Of The Time	5	Strongly Agree	Strongly Disagree	Strongly Agree	Strongly Disagree	Strongly Agree	Agree	Disagree	Strongly Disagree	Strongly Disagree	Strongly Disagree	26	Disagree	Very Sure	Very Sure	Somewhat Sure	Very Sure	Sure	Not At All Sure	12
611	Urban	F	60 - 69 years old	No	Checked	Unchecked	Unchecked	Unchecked	Unchecked	Yes	Yes	college	Unchecked	Unchecked	Unchecked	Unchecked	Unchecked	Checked	Democrat	Very Willing	All Of The Time	All Of The Time	All Of The Time	All Of The Time	Some Of The Time	Some Of The Time	Some Of The Time	All Of The Time	Most Of The Time	7	Strongly Agree	Strongly Disagree	NA	Strongly Disagree	Strongly Agree	Strongly Disagree	Strongly Agree	Strongly Disagree	Strongly Disagree	NA	NA	Strongly Disagree	Very Sure	Very Sure	Very Sure	Very Sure	Very Sure	Very Sure	18
612	Urban	F	40 - 49 years old	Yes	Checked	Unchecked	Unchecked	Unchecked	Unchecked	Yes	No	college	Unchecked	Unchecked	Checked	Unchecked	Unchecked	Unchecked	Democrat	Very Willing	All Of The Time	All Of The Time	Some Of The Time	All Of The Time	All Of The Time	Most Of The Time	None Of The Time	Most Of The Time	Most Of The Time	7	Agree	Strongly Disagree	Strongly Agree	Strongly Disagree	Strongly Agree	Disagree	Strongly Agree	Strongly Disagree	Strongly Disagree	Strongly Disagree	28	Agree	Very Sure	Very Sure	Very Sure	Very Sure	Very Sure	Not At All Sure	15
613	Rural	F	40 - 49 years old	No	Checked	Unchecked	Unchecked	Unchecked	Unchecked	Yes	Yes	college	Unchecked	Checked	Unchecked	Unchecked	Unchecked	Unchecked	Independent	Very Willing	Some Of The Time	Most Of The Time	Some Of The Time	Most Of The Time	Some Of The Time	Some Of The Time	None Of The Time	Most Of The Time	Some Of The Time	7	Strongly Agree	Strongly Disagree	Strongly Agree	Strongly Disagree	Strongly Agree	Agree	Agree	Strongly Disagree	Strongly Disagree	Strongly Disagree	27	Agree	Very Sure	Very Sure	Sure	Very Sure	Very Sure	Somewhat Sure	15
614	Rural	F	30 - 39 years old	No	Checked	Unchecked	Unchecked	Unchecked	Unchecked	Yes	Yes	some college	Unchecked	Checked	Unchecked	Unchecked	Unchecked	Unchecked	Democrat	Somewhat willing/willing	All Of The Time	Some Of The Time	None Of The Time	All Of The Time	None Of The Time	Some Of The Time	None Of The Time	Some Of The Time	None Of The Time	5	Disagree	Strongly Agree	Strongly Disagree	Agree	Disagree	Disagree	Disagree	Strongly Disagree	Strongly Disagree	Strongly Disagree	15	Disagree	Somewhat Sure	Very Sure	Not At All Sure	Sure	Somewhat Sure	Not At All Sure	7
615	Urban	F	40 - 49 years old	NA	Checked	Unchecked	Unchecked	Checked	Unchecked	Yes	Yes	college	Unchecked	Unchecked	Unchecked	Unchecked	Unchecked	Checked	I prefer not to share	Very Willing	All Of The Time	All Of The Time	Most Of The Time	All Of The Time	All Of The Time	All Of The Time	Most Of The Time	Most Of The Time	Most Of The Time	7	Strongly Agree	Agree	Agree	Strongly Disagree	Agree	Disagree	Disagree	Strongly Disagree	Strongly Disagree	Strongly Disagree	23	Agree	Very Sure	Very Sure	Very Sure	Very Sure	Very Sure	Sure	17
616	Urban	F	40 - 49 years old	No	Checked	Unchecked	Unchecked	Unchecked	Unchecked	Yes	No	college	Unchecked	Checked	Unchecked	Unchecked	Unchecked	Unchecked	Democrat	Very Willing	All Of The Time	All Of The Time	Most Of The Time	All Of The Time	Some Of The Time	Some Of The Time	None Of The Time	Most Of The Time	Most Of The Time	7	Strongly Agree	Strongly Disagree	Strongly Agree	Strongly Disagree	Strongly Agree	Agree	Strongly Agree	Strongly Disagree	Strongly Disagree	Strongly Disagree	28	Agree	Very Sure	Very Sure	Very Sure	Very Sure	Very Sure	Somewhat Sure	16
618	Rural	F	40 - 49 years old	No	Checked	Unchecked	Unchecked	Unchecked	Unchecked	Yes	Yes	college	Unchecked	Unchecked	Unchecked	Unchecked	Unchecked	Checked	Democrat	Very Willing	All Of The Time	All Of The Time	Most Of The Time	All Of The Time	None Of The Time	All Of The Time	None Of The Time	All Of The Time	Most Of The Time	7	Agree	Disagree	Strongly Agree	Strongly Disagree	Strongly Agree	Agree	Strongly Agree	Strongly Disagree	Strongly Disagree	Strongly Disagree	26	Strongly Disagree	Very Sure	Very Sure	Very Sure	Very Sure	Very Sure	Not At All Sure	15
619	Urban	F	30 - 39 years old	No	Checked	Unchecked	Unchecked	Unchecked	Unchecked	Yes	Yes	college	Unchecked	Checked	Unchecked	Checked	Unchecked	Unchecked	Independent	Very Willing	All Of The Time	All Of The Time	All Of The Time	All Of The Time	Some Of The Time	Most Of The Time	None Of The Time	Most Of The Time	None Of The Time	6	Strongly Agree	Strongly Disagree	Strongly Agree	Strongly Disagree	Strongly Agree	Strongly Disagree	Strongly Disagree	Strongly Disagree	Strongly Disagree	Strongly Disagree	27	Agree	Very Sure	Very Sure	Very Sure	Very Sure	Very Sure	Somewhat Sure	16
620	Rural	F	40 - 49 years old	No	Checked	Unchecked	Unchecked	Unchecked	Unchecked	Yes	Yes	some college	Unchecked	Unchecked	Unchecked	Unchecked	Unchecked	Checked	I prefer not to share	Very Willing	All Of The Time	All Of The Time	Some Of The Time	All Of The Time	Some Of The Time	Most Of The Time	None Of The Time	Most Of The Time	Most Of The Time	7	Strongly Agree	Strongly Disagree	Strongly Agree	Strongly Disagree	Strongly Agree	Agree	Agree	Strongly Disagree	Strongly Disagree	Strongly Disagree	27	Strongly Agree	Very Sure	Very Sure	Very Sure	Very Sure	Very Sure	Very Sure	18
621	Rural	F	30 - 39 years old	No	Checked	Unchecked	Unchecked	Unchecked	Unchecked	Yes	Yes	college	Unchecked	Unchecked	Unchecked	Unchecked	Unchecked	Checked	Republican	Somewhat willing/willing	Most Of The Time	All Of The Time	All Of The Time	All Of The Time	All Of The Time	Most Of The Time	None Of The Time	Most Of The Time	Some Of The Time	7	Agree	Strongly Agree	Disagree	Disagree	Agree	Disagree	Disagree	Strongly Disagree	Strongly Disagree	Strongly Disagree	19	Disagree	Very Sure	Very Sure	Very Sure	Very Sure	Very Sure	Somewhat Sure	16
622	Rural	F	18 - 29 years old	No	Checked	Unchecked	Unchecked	Unchecked	Unchecked	Yes	Yes	some college	Unchecked	Checked	Unchecked	Unchecked	Unchecked	Unchecked	Something else	Somewhat willing/willing	All Of The Time	All Of The Time	Most Of The Time	All Of The Time	Some Of The Time	Most Of The Time	None Of The Time	Most Of The Time	None Of The Time	6	Disagree	Agree	Disagree	Disagree	Disagree	Agree	Disagree	Strongly Disagree	Strongly Disagree	Strongly Disagree	17	Disagree	Very Sure	Very Sure	Very Sure	Very Sure	Very Sure	Not At All Sure	15
623	Urban	M	80 - 89 years old	No	Checked	Unchecked	Unchecked	Unchecked	Unchecked	No	NA	< high school/highschool	Unchecked	Unchecked	Unchecked	Unchecked	Unchecked	Checked	Republican	Very Willing	All Of The Time	All Of The Time	Most Of The Time	All Of The Time	Most Of The Time	Most Of The Time	Some Of The Time	Most Of The Time	Some Of The Time	7	Strongly Agree	Agree	NA	NA	NA	Agree	Disagree	Strongly Disagree	Strongly Disagree	Strongly Disagree	NA	Agree	Very Sure	Very Sure	Very Sure	Very Sure	Very Sure	Somewhat Sure	16
624	Urban	F	30 - 39 years old	No	Checked	Unchecked	Unchecked	Unchecked	Unchecked	Yes	Yes	college	Unchecked	Unchecked	Unchecked	Unchecked	Unchecked	Checked	Democrat	Somewhat willing/willing	Most Of The Time	Most Of The Time	Most Of The Time	All Of The Time	Some Of The Time	Some Of The Time	Some Of The Time	Some Of The Time	Some Of The Time	7	Strongly Agree	Strongly Disagree	Strongly Agree	Strongly Disagree	Strongly Agree	Agree	Agree	Disagree	Disagree	Disagree	24	Agree	Very Sure	Very Sure	Sure	Very Sure	Very Sure	Somewhat Sure	15
627	Urban	F	30 - 39 years old	No	Checked	Unchecked	Unchecked	Unchecked	Unchecked	Yes	Yes	some college	Unchecked	Checked	Unchecked	Unchecked	Unchecked	Unchecked	Independent	Very Willing	All Of The Time	All Of The Time	All Of The Time	All Of The Time	All Of The Time	Most Of The Time	None Of The Time	All Of The Time	Most Of The Time	7	Strongly Agree	Agree	Agree	Strongly Disagree	Strongly Agree	Strongly Disagree	Strongly Agree	Strongly Disagree	Strongly Disagree	Strongly Disagree	27	Strongly Agree	Very Sure	Very Sure	Very Sure	Very Sure	Very Sure	Very Sure	18
628	Urban	F	40 - 49 years old	No	Checked	Unchecked	Unchecked	Unchecked	Unchecked	Yes	No	some college	Unchecked	Checked	Unchecked	Unchecked	Unchecked	Unchecked	Democrat	Very Willing	All Of The Time	Most Of The Time	Most Of The Time	All Of The Time	All Of The Time	Most Of The Time	None Of The Time	Most Of The Time	Most Of The Time	7	Strongly Agree	Agree	Agree	Strongly Disagree	Strongly Agree	Agree	Agree	Disagree	Disagree	Strongly Disagree	22	Strongly Agree	Very Sure	Very Sure	Somewhat Sure	Sure	Somewhat Sure	Not At All Sure	10
629	Rural	F	30 - 39 years old	No	Checked	Unchecked	Unchecked	Unchecked	Unchecked	Yes	Yes	< high school/highschool	Unchecked	Unchecked	Unchecked	Unchecked	Unchecked	Checked	Independent	Somewhat willing/willing	All Of The Time	All Of The Time	Most Of The Time	All Of The Time	Some Of The Time	All Of The Time	None Of The Time	Most Of The Time	Some Of The Time	7	Strongly Agree	Agree	Agree	Disagree	Agree	Disagree	Agree	Agree	Disagree	Strongly Disagree	20	Agree	Very Sure	Very Sure	Very Sure	Very Sure	Very Sure	Somewhat Sure	16
630	Urban	F	50 - 59 years old	No	Checked	Unchecked	Unchecked	Unchecked	Unchecked	Yes	Yes	college	Unchecked	Unchecked	Unchecked	Unchecked	Unchecked	Checked	Democrat	Very Willing	All Of The Time	All Of The Time	Most Of The Time	All Of The Time	All Of The Time	All Of The Time	Some Of The Time	Most Of The Time	Most Of The Time	7	Strongly Agree	Disagree	Strongly Agree	Strongly Disagree	Strongly Agree	Disagree	Strongly Agree	Strongly Disagree	Disagree	Strongly Disagree	27	Agree	Very Sure	Very Sure	Very Sure	Very Sure	Very Sure	Sure	17
631	Rural	M	50 - 59 years old	No	Checked	Unchecked	Unchecked	Unchecked	Unchecked	Yes	Yes	some college	Unchecked	Unchecked	Unchecked	Unchecked	Unchecked	Checked	Independent	Not at all willing	None Of The Time	Some Of The Time	None Of The Time	All Of The Time	None Of The Time	None Of The Time	None Of The Time	Some Of The Time	None Of The Time	3	NA	Strongly Agree	Strongly Disagree	Strongly Agree	Strongly Disagree	Strongly Disagree	Strongly Disagree	Strongly Agree	Disagree	Disagree	NA	Disagree	NA	NA	NA	NA	NA	NA	NA
633	Urban	F	40 - 49 years old	No	Checked	Unchecked	Unchecked	Unchecked	Unchecked	Yes	No	college	Unchecked	Unchecked	Unchecked	Unchecked	Unchecked	Checked	Democrat	Somewhat willing/willing	Most Of The Time	All Of The Time	Most Of The Time	All Of The Time	Some Of The Time	Most Of The Time	None Of The Time	Most Of The Time	Some Of The Time	7	Agree	Agree	Disagree	Disagree	Agree	Disagree	Disagree	Disagree	Disagree	Disagree	17	Agree	Very Sure	Sure	Sure	Sure	Sure	Not At All Sure	11
635	Urban	F	40 - 49 years old	No	Checked	Unchecked	Unchecked	Unchecked	Unchecked	Yes	Yes	some college	Unchecked	Checked	Unchecked	Unchecked	Unchecked	Unchecked	Independent	Somewhat willing/willing	Some Of The Time	Most Of The Time	Some Of The Time	All Of The Time	Some Of The Time	Some Of The Time	None Of The Time	Some Of The Time	Some Of The Time	7	Strongly Agree	Strongly Agree	Strongly Disagree	Strongly Agree	Strongly Disagree	Strongly Disagree	Strongly Disagree	Agree	Strongly Disagree	Strongly Disagree	13	Disagree	Sure	Sure	Not At All Sure	Somewhat Sure	Somewhat Sure	Not At All Sure	6
636	Rural	F	40 - 49 years old	No	Unchecked	Unchecked	Unchecked	Unchecked	Checked	Yes	Yes	some college	Unchecked	Unchecked	Checked	Checked	Unchecked	Unchecked	Independent	Somewhat willing/willing	All Of The Time	All Of The Time	Most Of The Time	All Of The Time	All Of The Time	Most Of The Time	None Of The Time	Most Of The Time	All Of The Time	7	Agree	Agree	Disagree	Agree	Disagree	Strongly Disagree	Strongly Disagree	Strongly Disagree	Strongly Disagree	Disagree	17	Disagree	Very Sure	Very Sure	Very Sure	Very Sure	Very Sure	Not At All Sure	15
637	Rural	F	40 - 49 years old	No	Checked	Unchecked	Unchecked	Unchecked	Unchecked	Yes	Yes	college	Unchecked	Unchecked	Unchecked	Unchecked	Unchecked	Checked	Independent	Somewhat willing/willing	Some Of The Time	All Of The Time	Some Of The Time	All Of The Time	Some Of The Time	Some Of The Time	None Of The Time	Most Of The Time	Some Of The Time	7	Agree	Agree	Disagree	Disagree	Disagree	Disagree	Disagree	Strongly Disagree	Strongly Disagree	Strongly Disagree	19	Disagree	Very Sure	Very Sure	Sure	Sure	Sure	Not At All Sure	12
638	Urban	F	30 - 39 years old	No	Checked	Unchecked	Unchecked	Unchecked	Unchecked	Yes	No	college	Unchecked	Checked	Unchecked	Unchecked	Unchecked	Unchecked	Independent	Not at all willing	Some Of The Time	Some Of The Time	Some Of The Time	All Of The Time	None Of The Time	Some Of The Time	None Of The Time	None Of The Time	None Of The Time	5	Strongly Disagree	Strongly Agree	Strongly Disagree	Strongly Disagree	Disagree	Disagree	Disagree	Disagree	Disagree	Agree	12	Strongly Disagree	NA	NA	NA	NA	NA	NA	NA
639	Rural	F	30 - 39 years old	No	Checked	Unchecked	Unchecked	Unchecked	Unchecked	No	NA	college	Unchecked	Checked	Unchecked	Unchecked	Unchecked	Unchecked	Something else	Very Willing	Most Of The Time	All Of The Time	Some Of The Time	All Of The Time	Some Of The Time	Some Of The Time	None Of The Time	Some Of The Time	Most Of The Time	7	Strongly Agree	Strongly Disagree	Strongly Agree	Strongly Disagree	Strongly Agree	Agree	Agree	Strongly Disagree	Strongly Disagree	Strongly Disagree	27	Strongly Agree	Very Sure	Very Sure	Very Sure	Very Sure	Very Sure	Somewhat Sure	16
640	Rural	F	40 - 49 years old	No	Checked	Unchecked	Unchecked	Unchecked	Unchecked	Yes	No	college	Unchecked	Unchecked	Unchecked	Unchecked	Unchecked	Checked	Democrat	Very Willing	Most Of The Time	Most Of The Time	Most Of The Time	All Of The Time	None Of The Time	Most Of The Time	None Of The Time	Most Of The Time	Some Of The Time	7	Strongly Agree	Disagree	Strongly Agree	Strongly Disagree	Strongly Agree	Disagree	Disagree	Strongly Disagree	Strongly Disagree	Strongly Disagree	26	Agree	Very Sure	Very Sure	Very Sure	Very Sure	Very Sure	Not At All Sure	15
641	Rural	F	40 - 49 years old	No	Checked	Unchecked	Unchecked	Unchecked	Unchecked	Yes	No	some college	Unchecked	Unchecked	Unchecked	Unchecked	Unchecked	Checked	Republican	Somewhat willing/willing	All Of The Time	All Of The Time	Some Of The Time	All Of The Time	Most Of The Time	NA	None Of The Time	All Of The Time	Some Of The Time	NA	Agree	Strongly Agree	Disagree	Agree	NA	Disagree	Disagree	Disagree	Disagree	Disagree	NA	Agree	Somewhat Sure	Sure	Somewhat Sure	Sure	Somewhat Sure	Somewhat Sure	8
643	Urban	M	40 - 49 years old	No	Checked	Unchecked	Unchecked	Unchecked	Unchecked	Yes	No	college	Unchecked	Unchecked	Unchecked	Unchecked	Unchecked	Checked	Democrat	Very Willing	All Of The Time	All Of The Time	All Of The Time	All Of The Time	None Of The Time	Some Of The Time	None Of The Time	Most Of The Time	Most Of The Time	7	Strongly Agree	Strongly Disagree	Strongly Agree	Strongly Disagree	Strongly Agree	Strongly Disagree	Agree	Strongly Disagree	Strongly Disagree	Strongly Disagree	29	Agree	Very Sure	Very Sure	Very Sure	Very Sure	Very Sure	Somewhat Sure	16
644	Urban	M	30 - 39 years old	No	Unchecked	Unchecked	Unchecked	Checked	Unchecked	Yes	Yes	NA	Unchecked	Checked	Unchecked	Unchecked	Unchecked	Unchecked	Democrat	Very Willing	All Of The Time	All Of The Time	All Of The Time	All Of The Time	Some Of The Time	All Of The Time	None Of The Time	Most Of The Time	Most Of The Time	7	Strongly Agree	Strongly Disagree	Strongly Agree	Strongly Disagree	Strongly Agree	Strongly Disagree	Strongly Disagree	Strongly Disagree	Strongly Disagree	Strongly Disagree	27	Agree	Very Sure	Very Sure	Very Sure	Not At All Sure	Not At All Sure	Sure	11
646	Rural	F	50 - 59 years old	No	Checked	Unchecked	Unchecked	Unchecked	Unchecked	Yes	Yes	some college	Unchecked	Unchecked	Unchecked	Unchecked	Unchecked	Checked	Democrat	Very Willing	All Of The Time	All Of The Time	Most Of The Time	All Of The Time	Some Of The Time	All Of The Time	None Of The Time	Most Of The Time	Most Of The Time	7	Strongly Agree	Strongly Disagree	Strongly Agree	Strongly Disagree	Strongly Agree	Strongly Disagree	Strongly Agree	Strongly Disagree	Strongly Disagree	Strongly Disagree	30	Disagree	Very Sure	Very Sure	Very Sure	Very Sure	Very Sure	Not At All Sure	15
647	Urban	F	60 - 69 years old	No	Checked	Unchecked	Unchecked	Unchecked	Unchecked	No	NA	college	Unchecked	Unchecked	Unchecked	Unchecked	Unchecked	Checked	Democrat	Very Willing	All Of The Time	All Of The Time	Most Of The Time	All Of The Time	Most Of The Time	Most Of The Time	Some Of The Time	Most Of The Time	Most Of The Time	7	Strongly Agree	Strongly Disagree	Strongly Agree	Strongly Disagree	Strongly Agree	Strongly Disagree	Strongly Disagree	Strongly Disagree	Strongly Disagree	Strongly Disagree	27	Strongly Agree	Very Sure	Very Sure	Very Sure	Very Sure	Very Sure	Somewhat Sure	16
649	Rural	F	40 - 49 years old	No	Checked	Unchecked	Unchecked	Unchecked	Unchecked	Yes	Yes	some college	Unchecked	Unchecked	Unchecked	Unchecked	Checked	Unchecked	I prefer not to share	Not at all willing	Most Of The Time	Most Of The Time	None Of The Time	All Of The Time	All Of The Time	Some Of The Time	None Of The Time	Most Of The Time	Most Of The Time	6	Disagree	Strongly Agree	Strongly Disagree	Agree	Agree	Strongly Disagree	Strongly Disagree	Strongly Disagree	Agree	Strongly Disagree	14	Agree	NA	NA	NA	NA	NA	NA	NA
651	Urban	F	30 - 39 years old	No	Checked	Unchecked	Unchecked	Unchecked	Unchecked	Yes	Yes	college	Unchecked	Unchecked	Checked	Unchecked	Unchecked	Unchecked	Democrat	Very Willing	All Of The Time	All Of The Time	Most Of The Time	Most Of The Time	Most Of The Time	Some Of The Time	None Of The Time	Most Of The Time	Some Of The Time	7	Strongly Agree	Strongly Disagree	Strongly Agree	Strongly Disagree	Strongly Agree	Agree	Strongly Agree	Strongly Disagree	Strongly Disagree	Strongly Disagree	28	Strongly Agree	Very Sure	Very Sure	Very Sure	Very Sure	Very Sure	Not At All Sure	15
652	Rural	F	18 - 29 years old	No	Checked	Unchecked	Unchecked	Unchecked	Unchecked	No	NA	some college	Unchecked	Unchecked	Unchecked	Unchecked	Unchecked	Unchecked	Republican	Somewhat willing/willing	All Of The Time	All Of The Time	Most Of The Time	All Of The Time	Some Of The Time	Some Of The Time	None Of The Time	All Of The Time	Most Of The Time	7	Agree	Strongly Agree	Disagree	Disagree	Disagree	Disagree	Disagree	Disagree	Disagree	Disagree	15	Agree	Somewhat Sure	Somewhat Sure	Somewhat Sure	Somewhat Sure	Not At All Sure	Not At All Sure	4
653	Urban	F	50 - 59 years old	No	Checked	Unchecked	Unchecked	Unchecked	Unchecked	No	NA	college	Unchecked	Unchecked	Unchecked	Unchecked	Unchecked	Checked	Democrat	Very Willing	All Of The Time	All Of The Time	Most Of The Time	All Of The Time	None Of The Time	All Of The Time	None Of The Time	Most Of The Time	Some Of The Time	7	Strongly Agree	Strongly Disagree	Strongly Agree	Strongly Disagree	Strongly Agree	Strongly Disagree	Strongly Agree	Strongly Disagree	Strongly Disagree	Strongly Disagree	30	Agree	Very Sure	Very Sure	Very Sure	Very Sure	Very Sure	Very Sure	18
654	Urban	M	40 - 49 years old	No	Checked	Unchecked	Unchecked	Unchecked	Unchecked	Yes	Yes	college	Unchecked	Checked	Unchecked	Unchecked	Unchecked	Unchecked	Democrat	Very Willing	All Of The Time	All Of The Time	Some Of The Time	All Of The Time	None Of The Time	Some Of The Time	None Of The Time	Most Of The Time	Most Of The Time	7	Strongly Agree	Disagree	Strongly Agree	Strongly Disagree	Strongly Agree	Agree	Strongly Agree	Strongly Disagree	Strongly Disagree	Strongly Disagree	27	Agree	Very Sure	Very Sure	Very Sure	Very Sure	Very Sure	Very Sure	18
655	Rural	F	18 - 29 years old	Yes	Unchecked	Unchecked	Unchecked	Unchecked	Checked	Yes	Yes	some college	Unchecked	Unchecked	Unchecked	Checked	Unchecked	Unchecked	Democrat	Very Willing	All Of The Time	All Of The Time	All Of The Time	All Of The Time	All Of The Time	All Of The Time	None Of The Time	Some Of The Time	Some Of The Time	7	NA	NA	NA	NA	Strongly Agree	NA	NA	NA	NA	NA	NA	Strongly Disagree	Very Sure	Very Sure	Very Sure	Not At All Sure	Very Sure	Not At All Sure	12
656	Urban	F	18 - 29 years old	No	Checked	Unchecked	Unchecked	Unchecked	Unchecked	No	NA	college	Unchecked	Unchecked	Unchecked	Unchecked	Unchecked	Checked	Something else	Somewhat willing/willing	Most Of The Time	Most Of The Time	Most Of The Time	Most Of The Time	Some Of The Time	Most Of The Time	None Of The Time	All Of The Time	Most Of The Time	7	Agree	Strongly Agree	Disagree	Agree	Agree	Disagree	Disagree	Disagree	Disagree	Disagree	15	Agree	Very Sure	Very Sure	Somewhat Sure	Sure	Somewhat Sure	Not At All Sure	10
657	Rural	F	50 - 59 years old	No	Checked	Unchecked	Unchecked	Unchecked	Unchecked	Yes	No	some college	Unchecked	Checked	Unchecked	Unchecked	Unchecked	Unchecked	Democrat	Very Willing	All Of The Time	All Of The Time	Most Of The Time	All Of The Time	Most Of The Time	All Of The Time	Some Of The Time	Most Of The Time	Most Of The Time	7	Strongly Agree	Strongly Disagree	Strongly Agree	Strongly Disagree	Strongly Agree	Strongly Disagree	Strongly Agree	Strongly Disagree	Strongly Disagree	Strongly Disagree	30	Disagree	Very Sure	Very Sure	Very Sure	Very Sure	Very Sure	Not At All Sure	15
658	Urban	F	30 - 39 years old	No	Checked	Unchecked	Unchecked	Unchecked	Unchecked	Yes	No	college	Unchecked	Unchecked	Unchecked	Unchecked	Unchecked	Checked	Democrat	Very Willing	All Of The Time	All Of The Time	All Of The Time	All Of The Time	Some Of The Time	All Of The Time	None Of The Time	Most Of The Time	Most Of The Time	7	Strongly Agree	Disagree	Agree	Disagree	Strongly Agree	Agree	Disagree	Strongly Disagree	Strongly Disagree	Strongly Disagree	23	Agree	Very Sure	Very Sure	Sure	Very Sure	Sure	Not At All Sure	13
660	Rural	F	30 - 39 years old	No	Checked	Unchecked	Unchecked	Unchecked	Unchecked	Yes	Yes	some college	Unchecked	Checked	Unchecked	Unchecked	Unchecked	Unchecked	Democrat	Very Willing	All Of The Time	All Of The Time	Most Of The Time	All Of The Time	All Of The Time	All Of The Time	None Of The Time	Most Of The Time	Most Of The Time	7	Strongly Agree	Disagree	NA	Strongly Disagree	Strongly Agree	Agree	Strongly Agree	Strongly Disagree	Strongly Disagree	Strongly Disagree	NA	Agree	Very Sure	Very Sure	Very Sure	Very Sure	Very Sure	Somewhat Sure	16
661	Urban	F	30 - 39 years old	No	Checked	Unchecked	Unchecked	Unchecked	Unchecked	Yes	Yes	college	Unchecked	Checked	Unchecked	Unchecked	Unchecked	Unchecked	Independent	Very Willing	All Of The Time	All Of The Time	Most Of The Time	All Of The Time	All Of The Time	Most Of The Time	None Of The Time	Some Of The Time	None Of The Time	6	Strongly Agree	Disagree	Strongly Agree	Strongly Disagree	Strongly Agree	Strongly Disagree	Strongly Agree	Strongly Disagree	Strongly Disagree	Strongly Disagree	29	Disagree	Very Sure	Very Sure	Very Sure	Very Sure	Very Sure	Very Sure	18
662	Rural	F	50 - 59 years old	No	Checked	Unchecked	Unchecked	Unchecked	Unchecked	Yes	Yes	some college	Unchecked	Unchecked	Unchecked	Unchecked	Unchecked	Checked	Something else	Very Willing	All Of The Time	All Of The Time	Most Of The Time	All Of The Time	Some Of The Time	Most Of The Time	None Of The Time	Most Of The Time	Some Of The Time	7	Agree	Agree	Agree	Disagree	Strongly Agree	Disagree	Agree	Strongly Disagree	Strongly Disagree	Disagree	22	Agree	Very Sure	Very Sure	Very Sure	Very Sure	Very Sure	Not At All Sure	15
663	Urban	F	30 - 39 years old	No	Checked	Unchecked	Unchecked	Unchecked	Unchecked	Yes	Yes	college	Unchecked	Unchecked	Unchecked	Unchecked	Unchecked	Checked	Democrat	Very Willing	All Of The Time	Most Of The Time	Some Of The Time	All Of The Time	None Of The Time	Most Of The Time	None Of The Time	Most Of The Time	Some Of The Time	7	Strongly Agree	Strongly Disagree	Strongly Agree	Strongly Disagree	Strongly Agree	Strongly Disagree	Strongly Agree	Strongly Disagree	Strongly Disagree	Strongly Disagree	30	Disagree	Very Sure	Very Sure	Very Sure	Very Sure	Very Sure	Not At All Sure	15
664	Rural	M	70 - 79 years old	No	Checked	Unchecked	Unchecked	Unchecked	Unchecked	No	NA	college	Unchecked	Checked	Unchecked	Unchecked	Unchecked	Unchecked	Democrat	Very Willing	Most Of The Time	All Of The Time	Most Of The Time	Most Of The Time	Some Of The Time	Most Of The Time	None Of The Time	Most Of The Time	Most Of The Time	7	Strongly Agree	Strongly Agree	Strongly Agree	Strongly Disagree	Strongly Agree	Strongly Disagree	Agree	Strongly Disagree	Strongly Disagree	Strongly Disagree	26	Strongly Agree	Very Sure	Very Sure	Sure	Very Sure	Very Sure	Sure	16
665	Rural	F	40 - 49 years old	No	Checked	Unchecked	Unchecked	Unchecked	Unchecked	Yes	No	college	Unchecked	Unchecked	Unchecked	Unchecked	Unchecked	Checked	Republican	Very Willing	All Of The Time	All Of The Time	All Of The Time	All Of The Time	Most Of The Time	All Of The Time	None Of The Time	Most Of The Time	Most Of The Time	7	Strongly Agree	Strongly Disagree	Strongly Agree	Strongly Disagree	Strongly Agree	Agree	Strongly Agree	Strongly Disagree	Strongly Disagree	Strongly Disagree	28	Strongly Agree	Very Sure	Very Sure	Very Sure	Very Sure	Very Sure	Not At All Sure	15
666	Rural	F	30 - 39 years old	No	Checked	Unchecked	Unchecked	Unchecked	Unchecked	Yes	Yes	some college	Unchecked	Unchecked	Checked	Unchecked	Unchecked	Unchecked	Republican	Somewhat willing/willing	Some Of The Time	All Of The Time	Some Of The Time	All Of The Time	Some Of The Time	Some Of The Time	None Of The Time	Some Of The Time	None Of The Time	6	Disagree	Strongly Agree	Strongly Disagree	Agree	Strongly Disagree	Strongly Disagree	Strongly Disagree	Strongly Disagree	Strongly Disagree	Disagree	13	Agree	Very Sure	Very Sure	Somewhat Sure	Somewhat Sure	Somewhat Sure	Somewhat Sure	10
667	Urban	F	40 - 49 years old	No	Checked	Unchecked	Unchecked	Unchecked	Unchecked	Yes	Yes	college	Unchecked	Unchecked	Unchecked	Unchecked	Unchecked	Checked	Republican	Somewhat willing/willing	Some Of The Time	None Of The Time	None Of The Time	Some Of The Time	All Of The Time	All Of The Time	Some Of The Time	All Of The Time	Most Of The Time	5	Strongly Disagree	Strongly Agree	Strongly Disagree	Strongly Agree	Disagree	Strongly Disagree	Strongly Disagree	Disagree	Agree	Strongly Agree	7	Strongly Disagree	Sure	Sure	Sure	Very Sure	Somewhat Sure	Not At All Sure	10
669	Rural	F	40 - 49 years old	No	Checked	Unchecked	Unchecked	Unchecked	Unchecked	Yes	Yes	college	Unchecked	Checked	Unchecked	Unchecked	Unchecked	Unchecked	Republican	Very Willing	All Of The Time	All Of The Time	Most Of The Time	All Of The Time	All Of The Time	All Of The Time	None Of The Time	Most Of The Time	Most Of The Time	7	Strongly Agree	Strongly Agree	Agree	Disagree	Strongly Agree	Disagree	Agree	Strongly Disagree	Agree	Agree	19	Disagree	Very Sure	Very Sure	Very Sure	Very Sure	Very Sure	Sure	17
670	Rural	F	50 - 59 years old	No	Checked	Unchecked	Unchecked	Unchecked	Unchecked	Yes	Yes	college	Unchecked	Unchecked	Unchecked	Checked	Unchecked	Unchecked	Democrat	Very Willing	All Of The Time	All Of The Time	Most Of The Time	All Of The Time	Some Of The Time	Some Of The Time	None Of The Time	Most Of The Time	Some Of The Time	7	Strongly Disagree	Strongly Agree	Strongly Disagree	Strongly Agree	Strongly Disagree	Strongly Disagree	Agree	Strongly Disagree	Strongly Agree	Strongly Agree	8	Agree	Very Sure	Very Sure	Very Sure	Very Sure	Very Sure	Somewhat Sure	16
671	Urban	F	40 - 49 years old	No	Checked	Unchecked	Unchecked	Unchecked	Unchecked	Yes	No	college	Unchecked	Unchecked	Unchecked	Unchecked	Unchecked	Checked	Republican	Very Willing	All Of The Time	All Of The Time	All Of The Time	All Of The Time	Most Of The Time	Some Of The Time	None Of The Time	Most Of The Time	Most Of The Time	7	Strongly Agree	Disagree	Agree	Strongly Disagree	Strongly Agree	Agree	Agree	Strongly Disagree	Strongly Disagree	Strongly Disagree	25	Strongly Agree	Very Sure	Very Sure	Very Sure	Very Sure	Very Sure	Somewhat Sure	16
672	Urban	F	50 - 59 years old	No	Checked	Unchecked	Unchecked	Unchecked	Unchecked	Yes	Yes	college	Unchecked	Unchecked	Unchecked	Unchecked	Unchecked	Checked	Independent	Somewhat willing/willing	Most Of The Time	Most Of The Time	Most Of The Time	All Of The Time	Most Of The Time	Some Of The Time	None Of The Time	Most Of The Time	Some Of The Time	7	Strongly Agree	Disagree	Agree	Strongly Disagree	Strongly Agree	Disagree	Agree	Strongly Disagree	Strongly Disagree	Strongly Disagree	26	Agree	Very Sure	Very Sure	Very Sure	Very Sure	Very Sure	Somewhat Sure	16
673	Urban	M	30 - 39 years old	No	Checked	Unchecked	Unchecked	Unchecked	Unchecked	Yes	Yes	< high school/highschool	Unchecked	Unchecked	Unchecked	Unchecked	Unchecked	Checked	Independent	Somewhat willing/willing	Most Of The Time	Most Of The Time	Some Of The Time	Most Of The Time	All Of The Time	Some Of The Time	None Of The Time	Most Of The Time	Most Of The Time	7	Strongly Agree	Strongly Agree	Strongly Agree	Strongly Disagree	Agree	Disagree	Disagree	Strongly Disagree	Strongly Disagree	Disagree	22	Strongly Agree	Very Sure	Very Sure	Sure	Very Sure	Very Sure	Sure	16
674	Urban	other	40 - 49 years old	No	Checked	Unchecked	Unchecked	Unchecked	Unchecked	No	NA	some college	Unchecked	Unchecked	Unchecked	Unchecked	Unchecked	Checked	I prefer not to share	Very Willing	All Of The Time	All Of The Time	All Of The Time	All Of The Time	None Of The Time	All Of The Time	Some Of The Time	All Of The Time	All Of The Time	7	Agree	Strongly Disagree	Strongly Agree	Strongly Disagree	Strongly Agree	Strongly Disagree	Strongly Agree	Strongly Disagree	Strongly Disagree	Strongly Disagree	29	Agree	Very Sure	Very Sure	Very Sure	Very Sure	Very Sure	Sure	17
675	Urban	F	40 - 49 years old	No	Checked	Unchecked	Unchecked	Unchecked	Unchecked	Yes	No	college	Unchecked	Checked	Unchecked	Unchecked	Unchecked	Unchecked	Democrat	Very Willing	All Of The Time	All Of The Time	Most Of The Time	All Of The Time	None Of The Time	Most Of The Time	None Of The Time	All Of The Time	Most Of The Time	7	Strongly Agree	Disagree	Strongly Agree	Strongly Disagree	Strongly Agree	Disagree	Strongly Agree	Disagree	Disagree	Disagree	25	Agree	Very Sure	Very Sure	Very Sure	Very Sure	Very Sure	Not At All Sure	15
677	Urban	M	40 - 49 years old	No	Unchecked	Checked	Unchecked	Unchecked	Unchecked	Yes	Yes	college	Unchecked	Unchecked	Checked	Unchecked	Unchecked	Unchecked	Democrat	Very Willing	All Of The Time	All Of The Time	Most Of The Time	All Of The Time	All Of The Time	Most Of The Time	Some Of The Time	Most Of The Time	Most Of The Time	7	Strongly Agree	Agree	Strongly Agree	Strongly Disagree	Strongly Agree	Strongly Disagree	Disagree	Strongly Disagree	Strongly Disagree	Disagree	25	Agree	Very Sure	Very Sure	Very Sure	Very Sure	Very Sure	Very Sure	18
678	Rural	F	30 - 39 years old	No	Checked	Unchecked	Unchecked	Unchecked	Unchecked	Yes	Yes	some college	Unchecked	Unchecked	Unchecked	Unchecked	Unchecked	Checked	Republican	Not at all willing	Some Of The Time	All Of The Time	Most Of The Time	All Of The Time	None Of The Time	Some Of The Time	None Of The Time	None Of The Time	None Of The Time	5	Disagree	Strongly Agree	Strongly Disagree	Strongly Agree	Strongly Disagree	Strongly Disagree	Strongly Disagree	Agree	Strongly Disagree	Strongly Disagree	11	Disagree	NA	NA	NA	NA	NA	NA	NA
679	Urban	F	70 - 79 years old	No	Checked	Unchecked	Unchecked	Unchecked	Unchecked	No	NA	some college	Unchecked	Unchecked	Unchecked	Unchecked	Unchecked	Checked	Independent	Somewhat willing/willing	All Of The Time	All Of The Time	Most Of The Time	All Of The Time	All Of The Time	Some Of The Time	None Of The Time	Most Of The Time	Most Of The Time	7	Agree	Disagree	Agree	Strongly Disagree	Strongly Agree	Agree	Strongly Agree	Strongly Disagree	Strongly Disagree	Strongly Disagree	25	Agree	Sure	Sure	Sure	Sure	Sure	Not At All Sure	10
681	Rural	F	30 - 39 years old	No	Checked	Unchecked	Unchecked	Unchecked	Unchecked	Yes	No	some college	Unchecked	Unchecked	Checked	Unchecked	Unchecked	Unchecked	Republican	Somewhat willing/willing	All Of The Time	Some Of The Time	Some Of The Time	All Of The Time	None Of The Time	None Of The Time	None Of The Time	Most Of The Time	Some Of The Time	6	Agree	Strongly Agree	Strongly Disagree	Agree	Strongly Agree	Disagree	Strongly Disagree	Disagree	Disagree	Strongly Disagree	15	Agree	Very Sure	Very Sure	Very Sure	Very Sure	Very Sure	Not At All Sure	15
682	Urban	F	50 - 59 years old	Yes	Checked	Unchecked	Unchecked	Unchecked	Unchecked	No	NA	college	Unchecked	Checked	Unchecked	Checked	Unchecked	Unchecked	Democrat	Very Willing	All Of The Time	All Of The Time	Most Of The Time	All Of The Time	All Of The Time	Some Of The Time	None Of The Time	All Of The Time	Some Of The Time	7	Strongly Agree	Strongly Disagree	Strongly Agree	Strongly Disagree	Strongly Agree	Strongly Disagree	Strongly Agree	Strongly Disagree	Strongly Disagree	Strongly Disagree	30	Agree	Very Sure	Very Sure	Very Sure	Very Sure	Very Sure	Very Sure	18
683	Urban	F	50 - 59 years old	No	Checked	Unchecked	Unchecked	Unchecked	Unchecked	No	NA	college	Unchecked	Unchecked	Unchecked	Checked	Unchecked	Unchecked	Independent	Somewhat willing/willing	Some Of The Time	All Of The Time	All Of The Time	All Of The Time	All Of The Time	All Of The Time	None Of The Time	Most Of The Time	Some Of The Time	7	Strongly Agree	Strongly Agree	Disagree	Disagree	Agree	Disagree	Disagree	Disagree	Disagree	Disagree	17	Agree	Very Sure	Very Sure	Somewhat Sure	Very Sure	Not At All Sure	Not At All Sure	10
684	Urban	F	60 - 69 years old	No	Checked	Unchecked	Unchecked	Checked	Unchecked	Yes	Yes	college	Unchecked	Unchecked	Unchecked	Unchecked	Checked	Unchecked	Democrat	Very Willing	Some Of The Time	Most Of The Time	None Of The Time	All Of The Time	None Of The Time	Some Of The Time	None Of The Time	Most Of The Time	Some Of The Time	6	Strongly Agree	Strongly Agree	Strongly Agree	Strongly Disagree	Strongly Agree	Disagree	Agree	Disagree	Strongly Disagree	Strongly Disagree	24	Agree	Very Sure	Very Sure	Sure	Very Sure	Sure	Not At All Sure	13
685	Rural	F	30 - 39 years old	No	Checked	Unchecked	Unchecked	Unchecked	Unchecked	Yes	Yes	some college	Unchecked	Unchecked	Unchecked	Checked	Unchecked	Unchecked	I prefer not to share	Very Willing	All Of The Time	All Of The Time	NA	NA	None Of The Time	All Of The Time	Most Of The Time	All Of The Time	Most Of The Time	NA	Strongly Agree	Disagree	Strongly Agree	Strongly Disagree	NA	Strongly Agree	Agree	Strongly Disagree	Strongly Disagree	Strongly Disagree	NA	Agree	Very Sure	Very Sure	Very Sure	NA	NA	Sure	NA
686	Rural	F	60 - 69 years old	No	Checked	Unchecked	Unchecked	Unchecked	Unchecked	No	NA	some college	Unchecked	Unchecked	Unchecked	Unchecked	Unchecked	Checked	I prefer not to share	Very Willing	All Of The Time	All Of The Time	Most Of The Time	All Of The Time	All Of The Time	Most Of The Time	Some Of The Time	Most Of The Time	Some Of The Time	7	Strongly Agree	Disagree	Strongly Agree	Strongly Disagree	Strongly Agree	Strongly Agree	Strongly Agree	Strongly Disagree	Strongly Disagree	Strongly Disagree	26	Disagree	Very Sure	Very Sure	Very Sure	Very Sure	Very Sure	Somewhat Sure	16
688	Urban	F	40 - 49 years old	No	Checked	Unchecked	Unchecked	Unchecked	Unchecked	Yes	No	college	Unchecked	Unchecked	Unchecked	Unchecked	Unchecked	Checked	Democrat	Very Willing	All Of The Time	All Of The Time	Most Of The Time	All Of The Time	Some Of The Time	All Of The Time	None Of The Time	Most Of The Time	Most Of The Time	7	Strongly Agree	Disagree	Strongly Agree	Strongly Disagree	Strongly Agree	Disagree	Strongly Agree	Strongly Disagree	Disagree	Disagree	26	Agree	Very Sure	Very Sure	Very Sure	Very Sure	Very Sure	Not At All Sure	15
689	Rural	F	60 - 69 years old	No	Checked	Unchecked	Unchecked	Unchecked	Unchecked	No	NA	< high school/highschool	Unchecked	Unchecked	Unchecked	Unchecked	Unchecked	Checked	I prefer not to share	Very Willing	All Of The Time	All Of The Time	Most Of The Time	NA	NA	Most Of The Time	None Of The Time	Most Of The Time	Most Of The Time	NA	Strongly Agree	NA	Strongly Agree	NA	Strongly Agree	NA	Strongly Agree	NA	NA	NA	NA	Agree	Very Sure	Very Sure	NA	NA	Not At All Sure	Not At All Sure	NA
690	Urban	F	40 - 49 years old	No	Checked	Unchecked	Unchecked	Unchecked	Unchecked	Yes	Yes	college	Unchecked	Unchecked	Unchecked	Unchecked	Unchecked	Checked	I prefer not to share	Somewhat willing/willing	Most Of The Time	All Of The Time	Most Of The Time	All Of The Time	None Of The Time	Most Of The Time	None Of The Time	Most Of The Time	Most Of The Time	7	Disagree	Strongly Agree	Disagree	Disagree	Strongly Disagree	Strongly Disagree	Strongly Disagree	Strongly Disagree	Strongly Disagree	Strongly Disagree	16	Disagree	Not At All Sure	Sure	Sure	Somewhat Sure	Not At All Sure	Not At All Sure	5
692	Urban	F	40 - 49 years old	No	Checked	Unchecked	Unchecked	Unchecked	Unchecked	Yes	Yes	college	Unchecked	Unchecked	Unchecked	Unchecked	Checked	Unchecked	Democrat	Very Willing	All Of The Time	All Of The Time	Most Of The Time	All Of The Time	Some Of The Time	Most Of The Time	None Of The Time	Most Of The Time	Most Of The Time	7	Strongly Agree	Disagree	Strongly Agree	Strongly Disagree	Strongly Agree	Agree	Agree	Strongly Disagree	Strongly Disagree	Strongly Disagree	26	Agree	Very Sure	Very Sure	Very Sure	Very Sure	Very Sure	Somewhat Sure	16
694	Urban	M	30 - 39 years old	No	Checked	Unchecked	Unchecked	Unchecked	Unchecked	Yes	No	college	Unchecked	Unchecked	Unchecked	Unchecked	Unchecked	Checked	Independent	Very Willing	All Of The Time	All Of The Time	All Of The Time	All Of The Time	All Of The Time	Most Of The Time	None Of The Time	Most Of The Time	None Of The Time	6	Strongly Agree	Agree	Disagree	Strongly Disagree	Strongly Agree	Agree	Agree	Strongly Disagree	Strongly Disagree	Strongly Disagree	23	Disagree	Very Sure	Very Sure	Very Sure	Very Sure	Very Sure	Sure	17
695	Urban	F	30 - 39 years old	No	Checked	Unchecked	Unchecked	Unchecked	Unchecked	Yes	No	college	Unchecked	Unchecked	Unchecked	Unchecked	Unchecked	Checked	Independent	Very Willing	All Of The Time	All Of The Time	Most Of The Time	All Of The Time	None Of The Time	Some Of The Time	None Of The Time	Most Of The Time	Most Of The Time	7	Strongly Agree	Strongly Disagree	Strongly Agree	Strongly Disagree	Strongly Agree	Strongly Disagree	Strongly Agree	Strongly Disagree	Strongly Disagree	Strongly Disagree	30	Agree	Very Sure	Very Sure	Very Sure	Very Sure	Very Sure	Very Sure	18
696	Rural	F	40 - 49 years old	No	Checked	Unchecked	Unchecked	Unchecked	Unchecked	Yes	Yes	college	Unchecked	Unchecked	Unchecked	Unchecked	Unchecked	Checked	Something else	Somewhat willing/willing	Some Of The Time	Most Of The Time	Some Of The Time	None Of The Time	None Of The Time	None Of The Time	None Of The Time	Some Of The Time	None Of The Time	4	Disagree	Strongly Agree	Strongly Disagree	Strongly Agree	Strongly Disagree	Strongly Agree	Strongly Disagree	Disagree	Strongly Disagree	Strongly Disagree	9	Disagree	Very Sure	Very Sure	Very Sure	Very Sure	Very Sure	Not At All Sure	15
697	Urban	F	60 - 69 years old	No	Checked	Unchecked	Unchecked	Unchecked	Unchecked	No	NA	college	Unchecked	Unchecked	Unchecked	Unchecked	Unchecked	Checked	Democrat	Very Willing	All Of The Time	All Of The Time	Most Of The Time	All Of The Time	All Of The Time	Most Of The Time	None Of The Time	All Of The Time	All Of The Time	7	Strongly Agree	Strongly Disagree	Strongly Agree	Strongly Disagree	Strongly Agree	Strongly Disagree	Strongly Agree	Strongly Disagree	Strongly Disagree	Strongly Disagree	30	Agree	Very Sure	Very Sure	Very Sure	Very Sure	Very Sure	Very Sure	18
698	Urban	F	60 - 69 years old	No	Checked	Unchecked	Unchecked	Unchecked	Unchecked	No	NA	college	Unchecked	Unchecked	Unchecked	Unchecked	Unchecked	Checked	Democrat	Very Willing	All Of The Time	All Of The Time	Most Of The Time	All Of The Time	None Of The Time	Some Of The Time	None Of The Time	Most Of The Time	Most Of The Time	7	Strongly Agree	Strongly Disagree	Strongly Agree	Strongly Disagree	Strongly Agree	Strongly Disagree	Strongly Agree	Strongly Disagree	Strongly Agree	Strongly Agree	24	Agree	Very Sure	Very Sure	Very Sure	Very Sure	Very Sure	Sure	17
699	Urban	F	40 - 49 years old	No	Checked	Unchecked	Unchecked	Unchecked	Unchecked	Yes	Yes	college	Unchecked	Unchecked	Unchecked	Unchecked	Unchecked	Checked	I prefer not to share	Somewhat willing/willing	All Of The Time	Most Of The Time	Most Of The Time	All Of The Time	All Of The Time	All Of The Time	Some Of The Time	All Of The Time	Some Of The Time	7	Disagree	Agree	Agree	Disagree	Agree	Disagree	Agree	Disagree	Disagree	Disagree	18	Agree	Very Sure	Very Sure	Very Sure	Very Sure	Very Sure	Very Sure	18
700	Urban	F	40 - 49 years old	No	Checked	Unchecked	Unchecked	Unchecked	Unchecked	Yes	No	college	Unchecked	Checked	Unchecked	Checked	Unchecked	Unchecked	Democrat	Very Willing	All Of The Time	Most Of The Time	Most Of The Time	All Of The Time	None Of The Time	Most Of The Time	None Of The Time	Some Of The Time	Some Of The Time	7	Strongly Agree	Strongly Disagree	Strongly Agree	Strongly Disagree	Strongly Agree	Strongly Disagree	Strongly Agree	Strongly Disagree	Strongly Disagree	Strongly Disagree	30	Strongly Agree	Very Sure	Very Sure	Very Sure	Very Sure	Very Sure	Sure	17
701	Urban	F	60 - 69 years old	No	Checked	Unchecked	Unchecked	Unchecked	Unchecked	Yes	No	college	Unchecked	Unchecked	Unchecked	Unchecked	Unchecked	Checked	Democrat	Very Willing	All Of The Time	All Of The Time	Some Of The Time	All Of The Time	None Of The Time	Most Of The Time	None Of The Time	Most Of The Time	Most Of The Time	7	Strongly Agree	Disagree	Strongly Agree	Strongly Disagree	Strongly Agree	Strongly Disagree	Strongly Agree	Strongly Disagree	Strongly Disagree	Strongly Disagree	29	Strongly Agree	Very Sure	Very Sure	Very Sure	Very Sure	Very Sure	Somewhat Sure	16
702	Rural	F	30 - 39 years old	No	Checked	Unchecked	Unchecked	Unchecked	Unchecked	Yes	Yes	some college	Unchecked	Unchecked	Unchecked	Checked	Unchecked	Unchecked	I prefer not to share	Very Willing	All Of The Time	All Of The Time	Some Of The Time	All Of The Time	All Of The Time	Some Of The Time	None Of The Time	Most Of The Time	Some Of The Time	7	Strongly Agree	Agree	Strongly Agree	Strongly Disagree	Strongly Agree	Agree	Agree	Strongly Disagree	Strongly Disagree	Strongly Disagree	25	Agree	Sure	Sure	Very Sure	Not At All Sure	Sure	Sure	11
704	Urban	F	40 - 49 years old	No	Checked	Unchecked	Unchecked	Unchecked	Unchecked	Yes	Yes	college	Unchecked	Unchecked	Unchecked	Unchecked	Unchecked	Checked	Democrat	Very Willing	All Of The Time	All Of The Time	Some Of The Time	All Of The Time	Some Of The Time	Some Of The Time	None Of The Time	Most Of The Time	Some Of The Time	7	Strongly Agree	Disagree	Agree	Strongly Disagree	Strongly Agree	Disagree	Agree	Strongly Disagree	Strongly Disagree	Strongly Disagree	26	Agree	Very Sure	Very Sure	Very Sure	Very Sure	Very Sure	Sure	17
705	Rural	F	40 - 49 years old	No	Checked	Unchecked	Unchecked	Unchecked	Unchecked	Yes	Yes	college	Unchecked	Unchecked	Unchecked	Unchecked	Unchecked	Checked	Democrat	Somewhat willing/willing	All Of The Time	Most Of The Time	Most Of The Time	All Of The Time	Most Of The Time	Most Of The Time	None Of The Time	Most Of The Time	Some Of The Time	7	Agree	Disagree	Agree	Disagree	Agree	Disagree	Disagree	Disagree	Disagree	Disagree	19	Disagree	Sure	Sure	Sure	Sure	Sure	Somewhat Sure	11
706	Urban	F	50 - 59 years old	No	Checked	Unchecked	Unchecked	Unchecked	Unchecked	Yes	No	college	Unchecked	Unchecked	Checked	Unchecked	Unchecked	Unchecked	Democrat	Very Willing	All Of The Time	All Of The Time	Some Of The Time	All Of The Time	None Of The Time	Most Of The Time	None Of The Time	Most Of The Time	Most Of The Time	7	Strongly Agree	Disagree	Strongly Agree	Strongly Disagree	Strongly Agree	Disagree	Agree	Strongly Disagree	Strongly Disagree	Strongly Disagree	27	Agree	Very Sure	Very Sure	Very Sure	Very Sure	Very Sure	Not At All Sure	15
707	Rural	M	40 - 49 years old	No	Checked	Unchecked	Unchecked	Unchecked	Unchecked	Yes	Yes	college	Unchecked	Unchecked	Unchecked	Unchecked	Unchecked	Checked	Independent	Very Willing	All Of The Time	All Of The Time	Some Of The Time	All Of The Time	Some Of The Time	Most Of The Time	None Of The Time	Most Of The Time	Some Of The Time	7	Strongly Agree	Agree	Strongly Agree	Strongly Disagree	Strongly Agree	Strongly Disagree	Agree	Strongly Disagree	Disagree	Strongly Disagree	26	Agree	Very Sure	Very Sure	Very Sure	Very Sure	Very Sure	Somewhat Sure	16
708	Rural	F	40 - 49 years old	No	Checked	Unchecked	Unchecked	Unchecked	Unchecked	Yes	Yes	college	Unchecked	Unchecked	Unchecked	Unchecked	Unchecked	Checked	Republican	Very Willing	All Of The Time	All Of The Time	Most Of The Time	All Of The Time	Some Of The Time	Most Of The Time	None Of The Time	Most Of The Time	Some Of The Time	7	NA	Strongly Disagree	Strongly Agree	Strongly Disagree	Strongly Agree	Agree	Agree	Strongly Disagree	Strongly Disagree	Strongly Disagree	NA	Agree	Very Sure	Very Sure	Sure	Very Sure	Very Sure	Not At All Sure	14
709	Urban	F	50 - 59 years old	No	Checked	Unchecked	Unchecked	Unchecked	Unchecked	Yes	No	some college	Unchecked	Unchecked	Checked	Unchecked	Unchecked	Unchecked	Independent	Very Willing	All Of The Time	All Of The Time	None Of The Time	All Of The Time	None Of The Time	All Of The Time	None Of The Time	All Of The Time	All Of The Time	6	Strongly Agree	Strongly Disagree	Strongly Agree	Strongly Disagree	Strongly Agree	Strongly Disagree	Strongly Agree	Strongly Disagree	Strongly Disagree	Strongly Disagree	30	Strongly Agree	Very Sure	Very Sure	Very Sure	Very Sure	Very Sure	Not At All Sure	15
710	Urban	F	30 - 39 years old	No	Checked	Unchecked	Unchecked	Unchecked	Unchecked	Yes	Yes	college	Unchecked	Unchecked	Unchecked	Unchecked	Unchecked	Checked	Something else	Very Willing	All Of The Time	All Of The Time	All Of The Time	All Of The Time	All Of The Time	Most Of The Time	None Of The Time	Most Of The Time	Some Of The Time	7	Strongly Disagree	Disagree	Strongly Disagree	Disagree	Strongly Disagree	Agree	Agree	Disagree	Disagree	Disagree	13	Strongly Agree	Very Sure	Very Sure	Sure	Very Sure	Very Sure	Sure	16
711	Rural	F	50 - 59 years old	No	Checked	Unchecked	Unchecked	Unchecked	Unchecked	No	NA	some college	Unchecked	Unchecked	Unchecked	Unchecked	Unchecked	Checked	I prefer not to share	Very Willing	Most Of The Time	All Of The Time	Most Of The Time	All Of The Time	Some Of The Time	Some Of The Time	None Of The Time	Most Of The Time	Some Of The Time	7	Agree	Disagree	Agree	Strongly Disagree	Strongly Agree	Strongly Disagree	Agree	Strongly Disagree	Strongly Disagree	Strongly Disagree	26	Agree	NA	Very Sure	Very Sure	Very Sure	Very Sure	Somewhat Sure	NA
712	Urban	F	40 - 49 years old	No	Checked	Unchecked	Unchecked	Unchecked	Unchecked	Yes	No	college	Unchecked	Unchecked	Unchecked	Unchecked	Unchecked	Checked	Independent	Very Willing	All Of The Time	All Of The Time	Most Of The Time	Most Of The Time	Most Of The Time	Most Of The Time	None Of The Time	Most Of The Time	Some Of The Time	7	Strongly Agree	Disagree	Strongly Agree	Strongly Disagree	Strongly Agree	Disagree	Disagree	Strongly Disagree	Strongly Disagree	Strongly Disagree	26	Agree	Very Sure	Very Sure	Very Sure	Very Sure	Very Sure	Sure	17
713	Urban	F	40 - 49 years old	No	Checked	Unchecked	Unchecked	Unchecked	Unchecked	No	NA	college	Unchecked	Checked	Unchecked	Checked	Unchecked	Unchecked	Democrat	Very Willing	All Of The Time	All Of The Time	Most Of The Time	NA	Some Of The Time	Most Of The Time	None Of The Time	All Of The Time	All Of The Time	NA	Strongly Agree	Disagree	Strongly Agree	Strongly Disagree	Strongly Agree	Strongly Disagree	Strongly Agree	Strongly Disagree	Strongly Disagree	Strongly Disagree	29	Strongly Agree	Very Sure	Very Sure	Very Sure	Very Sure	Very Sure	Sure	17
714	Urban	F	30 - 39 years old	No	Checked	Unchecked	Unchecked	Unchecked	Unchecked	Yes	Yes	college	Unchecked	Unchecked	Unchecked	Unchecked	Unchecked	Checked	Democrat	Very Willing	All Of The Time	All Of The Time	Some Of The Time	All Of The Time	None Of The Time	Some Of The Time	Some Of The Time	All Of The Time	Most Of The Time	7	Strongly Agree	Disagree	Strongly Agree	Strongly Disagree	Strongly Agree	Disagree	Agree	Strongly Disagree	Strongly Disagree	Strongly Disagree	27	Agree	Very Sure	Very Sure	Very Sure	Very Sure	Very Sure	Not At All Sure	15
715	Urban	F	40 - 49 years old	No	Checked	Unchecked	Unchecked	Unchecked	Unchecked	Yes	Yes	college	Unchecked	Unchecked	Unchecked	Unchecked	Unchecked	Checked	Democrat	Very Willing	All Of The Time	All Of The Time	Most Of The Time	All Of The Time	All Of The Time	Some Of The Time	None Of The Time	All Of The Time	All Of The Time	7	Strongly Agree	Disagree	Strongly Agree	Strongly Disagree	Strongly Agree	Strongly Disagree	Agree	Strongly Disagree	Strongly Disagree	Strongly Disagree	28	Agree	Very Sure	Very Sure	Very Sure	Very Sure	Very Sure	Somewhat Sure	16
716	Urban	F	40 - 49 years old	No	Checked	Unchecked	Unchecked	Unchecked	Unchecked	Yes	Yes	college	Unchecked	Unchecked	Unchecked	Checked	Unchecked	Unchecked	Democrat	Very Willing	All Of The Time	All Of The Time	Most Of The Time	All Of The Time	Some Of The Time	Most Of The Time	None Of The Time	Most Of The Time	Most Of The Time	7	Strongly Agree	Strongly Disagree	Strongly Agree	Strongly Disagree	Strongly Agree	Disagree	Strongly Agree	Strongly Disagree	Strongly Disagree	Strongly Disagree	29	Agree	Very Sure	Very Sure	Very Sure	Very Sure	Very Sure	Somewhat Sure	16
717	Urban	F	50 - 59 years old	No	Checked	Unchecked	Unchecked	Unchecked	Unchecked	Yes	Yes	college	Unchecked	Unchecked	Unchecked	Unchecked	Unchecked	Checked	Democrat	Very Willing	All Of The Time	All Of The Time	Some Of The Time	All Of The Time	None Of The Time	Some Of The Time	None Of The Time	Most Of The Time	Most Of The Time	7	Strongly Agree	Strongly Disagree	Strongly Agree	Strongly Disagree	Strongly Agree	Agree	Strongly Agree	Strongly Disagree	Strongly Disagree	Strongly Disagree	28	Agree	Very Sure	Very Sure	Very Sure	Very Sure	Very Sure	Somewhat Sure	16
718	Urban	F	40 - 49 years old	No	Checked	Unchecked	Unchecked	Unchecked	Unchecked	Yes	Yes	college	Unchecked	Unchecked	Checked	Unchecked	Unchecked	Unchecked	I prefer not to share	Not at all willing	None Of The Time	All Of The Time	Most Of The Time	All Of The Time	None Of The Time	None Of The Time	None Of The Time	Some Of The Time	None Of The Time	4	Strongly Disagree	Strongly Agree	Strongly Disagree	Strongly Agree	Strongly Disagree	Strongly Disagree	Strongly Disagree	Strongly Disagree	Strongly Agree	Strongly Agree	6	Strongly Disagree	NA	NA	NA	NA	NA	NA	NA
719	Rural	F	30 - 39 years old	No	Checked	Unchecked	Unchecked	Unchecked	Unchecked	Yes	Yes	college	Unchecked	Unchecked	Checked	Unchecked	Unchecked	Unchecked	Independent	Somewhat willing/willing	All Of The Time	All Of The Time	All Of The Time	None Of The Time	All Of The Time	Some Of The Time	None Of The Time	All Of The Time	All Of The Time	6	Strongly Disagree	Strongly Agree	Strongly Disagree	Strongly Agree	Disagree	Strongly Disagree	Strongly Disagree	Strongly Agree	Strongly Agree	Strongly Agree	4	Strongly Disagree	Somewhat Sure	Very Sure	Very Sure	Very Sure	Very Sure	Not At All Sure	13
720	Rural	F	30 - 39 years old	No	Checked	Unchecked	Unchecked	Unchecked	Unchecked	Yes	Yes	some college	Unchecked	Checked	Unchecked	Unchecked	Unchecked	Unchecked	Democrat	Very Willing	All Of The Time	All Of The Time	Some Of The Time	All Of The Time	All Of The Time	None Of The Time	None Of The Time	All Of The Time	Some Of The Time	6	Strongly Agree	Disagree	Strongly Agree	Strongly Disagree	Strongly Agree	Strongly Agree	Strongly Agree	Agree	Strongly Disagree	Strongly Disagree	24	Strongly Agree	Very Sure	Very Sure	Sure	Very Sure	Very Sure	Somewhat Sure	15
723	Urban	F	30 - 39 years old	No	Checked	Unchecked	Unchecked	Unchecked	Unchecked	Yes	Yes	< high school/highschool	Unchecked	Checked	Unchecked	Unchecked	Unchecked	Unchecked	Democrat	Very Willing	All Of The Time	All Of The Time	Most Of The Time	All Of The Time	None Of The Time	Some Of The Time	None Of The Time	Most Of The Time	Most Of The Time	7	Strongly Agree	Strongly Disagree	Strongly Agree	Strongly Disagree	Strongly Agree	Strongly Disagree	Strongly Agree	Strongly Disagree	Strongly Disagree	Strongly Disagree	30	Agree	Very Sure	Very Sure	Very Sure	Very Sure	Very Sure	Not At All Sure	15
724	Urban	F	18 - 29 years old	No	Checked	Unchecked	Unchecked	Unchecked	Unchecked	Yes	Yes	some college	Unchecked	Checked	Unchecked	Unchecked	Unchecked	Unchecked	Democrat	Very Willing	All Of The Time	Some Of The Time	Some Of The Time	Most Of The Time	None Of The Time	Some Of The Time	None Of The Time	Some Of The Time	Some Of The Time	7	Strongly Agree	Agree	Agree	Strongly Disagree	Strongly Agree	Disagree	Disagree	Strongly Disagree	Strongly Disagree	Strongly Disagree	24	Strongly Agree	Very Sure	Very Sure	Very Sure	Very Sure	Very Sure	Not At All Sure	15
726	Urban	F	80 - 89 years old	No	Checked	Unchecked	Unchecked	Unchecked	Unchecked	No	NA	college	Unchecked	Unchecked	Unchecked	Unchecked	Unchecked	Checked	Democrat	Very Willing	All Of The Time	All Of The Time	Some Of The Time	Most Of The Time	Most Of The Time	Most Of The Time	Some Of The Time	Most Of The Time	Most Of The Time	7	Strongly Agree	Strongly Disagree	Strongly Agree	Strongly Disagree	Strongly Agree	Strongly Disagree	Strongly Agree	Strongly Disagree	Strongly Disagree	Strongly Disagree	30	Disagree	Very Sure	Very Sure	Very Sure	Very Sure	Very Sure	Very Sure	18
727	Urban	F	30 - 39 years old	No	Checked	Unchecked	Unchecked	Unchecked	Unchecked	Yes	Yes	college	Unchecked	Checked	Unchecked	Checked	Unchecked	Unchecked	Democrat	Somewhat willing/willing	All Of The Time	Most Of The Time	Some Of The Time	All Of The Time	None Of The Time	Some Of The Time	None Of The Time	Most Of The Time	Some Of The Time	7	Agree	Disagree	Agree	Disagree	Strongly Agree	Disagree	Agree	Strongly Disagree	Strongly Disagree	Strongly Disagree	24	Agree	Very Sure	Very Sure	Somewhat Sure	Very Sure	Sure	Not At All Sure	12
728	Urban	F	50 - 59 years old	No	Checked	Unchecked	Unchecked	Unchecked	Unchecked	No	NA	some college	Unchecked	Unchecked	Unchecked	Unchecked	Unchecked	Checked	Democrat	Very Willing	All Of The Time	All Of The Time	Most Of The Time	All Of The Time	All Of The Time	All Of The Time	None Of The Time	Most Of The Time	Most Of The Time	7	Strongly Agree	Strongly Disagree	Strongly Agree	Strongly Disagree	Strongly Agree	Strongly Disagree	Disagree	Strongly Disagree	Strongly Disagree	Strongly Disagree	28	Strongly Agree	Very Sure	Very Sure	Very Sure	Sure	Very Sure	Sure	16
729	Urban	F	50 - 59 years old	No	Checked	Unchecked	Unchecked	Unchecked	Unchecked	Yes	Yes	college	Unchecked	Checked	Unchecked	Checked	Unchecked	Unchecked	I prefer not to share	Very Willing	All Of The Time	All Of The Time	Most Of The Time	All Of The Time	Most Of The Time	Most Of The Time	Some Of The Time	Most Of The Time	Most Of The Time	7	Strongly Agree	Disagree	Strongly Agree	Strongly Disagree	Strongly Agree	Disagree	Agree	Strongly Disagree	Strongly Disagree	Strongly Disagree	27	Agree	Very Sure	Very Sure	Very Sure	Very Sure	Very Sure	Very Sure	18
731	Rural	F	30 - 39 years old	No	Checked	Unchecked	Unchecked	Unchecked	Unchecked	Yes	Yes	college	Unchecked	Checked	Unchecked	Unchecked	Unchecked	Unchecked	Democrat	Very Willing	All Of The Time	All Of The Time	Most Of The Time	All Of The Time	None Of The Time	Most Of The Time	None Of The Time	Most Of The Time	Most Of The Time	7	Strongly Agree	Strongly Disagree	Strongly Agree	Strongly Disagree	Strongly Agree	Strongly Disagree	Strongly Agree	Strongly Disagree	Strongly Disagree	Strongly Disagree	30	Strongly Agree	Very Sure	Very Sure	Very Sure	Very Sure	Very Sure	Somewhat Sure	16
733	Urban	F	30 - 39 years old	No	Checked	Unchecked	Unchecked	Unchecked	Unchecked	Yes	Yes	college	Unchecked	Unchecked	Unchecked	Unchecked	Unchecked	Checked	I prefer not to share	Very Willing	All Of The Time	All Of The Time	All Of The Time	All Of The Time	None Of The Time	All Of The Time	None Of The Time	All Of The Time	All Of The Time	7	Strongly Agree	Strongly Disagree	Strongly Agree	Strongly Disagree	Strongly Agree	Strongly Agree	Strongly Agree	Strongly Disagree	Strongly Disagree	Strongly Disagree	27	Disagree	Very Sure	Very Sure	Very Sure	Very Sure	Very Sure	Not At All Sure	15
734	Urban	F	50 - 59 years old	No	Checked	Unchecked	Unchecked	Unchecked	Unchecked	No	NA	college	Unchecked	Unchecked	Unchecked	Checked	Unchecked	Unchecked	Independent	Very Willing	All Of The Time	Some Of The Time	Some Of The Time	All Of The Time	Some Of The Time	All Of The Time	Some Of The Time	All Of The Time	Most Of The Time	7	Strongly Agree	Disagree	Strongly Agree	Strongly Disagree	Strongly Agree	Disagree	Strongly Agree	Strongly Disagree	Disagree	Disagree	26	Agree	Very Sure	Very Sure	Sure	Very Sure	Very Sure	Sure	16
735	Rural	M	18 - 29 years old	No	Checked	Unchecked	Unchecked	Unchecked	Unchecked	Yes	Yes	some college	Unchecked	Unchecked	Checked	Unchecked	Unchecked	Unchecked	Republican	Somewhat willing/willing	Some Of The Time	Most Of The Time	Some Of The Time	All Of The Time	NA	Some Of The Time	None Of The Time	Some Of The Time	None Of The Time	6	NA	Strongly Agree	NA	NA	NA	NA	NA	NA	NA	NA	NA	Strongly Disagree	NA	NA	NA	NA	NA	NA	NA
738	Urban	F	18 - 29 years old	No	Checked	Unchecked	Unchecked	Unchecked	Unchecked	Yes	Yes	college	Unchecked	Unchecked	Unchecked	Unchecked	Unchecked	Checked	Republican	Somewhat willing/willing	Most Of The Time	Most Of The Time	Most Of The Time	All Of The Time	None Of The Time	Most Of The Time	Some Of The Time	Most Of The Time	Most Of The Time	7	Agree	Disagree	Agree	Disagree	Agree	Strongly Disagree	Strongly Disagree	Strongly Disagree	Strongly Disagree	Strongly Disagree	22	Strongly Disagree	Very Sure	Very Sure	Sure	Very Sure	Very Sure	Not At All Sure	14
741	Urban	F	30 - 39 years old	No	Checked	Unchecked	Unchecked	Unchecked	Unchecked	Yes	Yes	college	Unchecked	Checked	Unchecked	Unchecked	Unchecked	Unchecked	I prefer not to share	Very Willing	All Of The Time	All Of The Time	Most Of The Time	All Of The Time	Some Of The Time	Most Of The Time	None Of The Time	All Of The Time	Most Of The Time	7	Strongly Agree	Disagree	Agree	Strongly Disagree	Strongly Agree	Agree	Disagree	Strongly Disagree	Strongly Disagree	Disagree	23	Disagree	Very Sure	Very Sure	Very Sure	Very Sure	Very Sure	Somewhat Sure	16
742	Rural	F	60 - 69 years old	No	Checked	Unchecked	Unchecked	Unchecked	Unchecked	No	NA	college	Unchecked	Unchecked	Unchecked	Unchecked	Unchecked	Checked	Republican	Very Willing	All Of The Time	All Of The Time	All Of The Time	All Of The Time	All Of The Time	All Of The Time	None Of The Time	All Of The Time	Some Of The Time	7	Strongly Agree	Strongly Disagree	Strongly Agree	Strongly Disagree	Strongly Agree	Strongly Disagree	Strongly Disagree	Strongly Disagree	Strongly Disagree	Strongly Disagree	27	Strongly Agree	Very Sure	Very Sure	Very Sure	Not At All Sure	Not At All Sure	Somewhat Sure	10
743	Rural	F	30 - 39 years old	No	Checked	Unchecked	Unchecked	Unchecked	Unchecked	Yes	Yes	some college	Unchecked	Unchecked	Unchecked	Unchecked	Unchecked	Checked	Independent	Somewhat willing/willing	Some Of The Time	All Of The Time	All Of The Time	All Of The Time	Some Of The Time	None Of The Time	None Of The Time	Some Of The Time	None Of The Time	5	Disagree	Strongly Agree	Strongly Disagree	Disagree	Strongly Disagree	Strongly Disagree	Strongly Disagree	Strongly Disagree	Strongly Disagree	Strongly Disagree	15	Strongly Disagree	Very Sure	Very Sure	Very Sure	Very Sure	Very Sure	Very Sure	18
744	Urban	F	30 - 39 years old	No	Checked	Unchecked	Unchecked	Unchecked	Unchecked	Yes	Yes	college	Unchecked	Checked	Unchecked	Unchecked	Unchecked	Unchecked	Democrat	Very Willing	All Of The Time	All Of The Time	Most Of The Time	All Of The Time	None Of The Time	Most Of The Time	None Of The Time	Most Of The Time	Most Of The Time	7	Strongly Agree	Strongly Disagree	Strongly Agree	Strongly Disagree	Agree	Agree	Disagree	Strongly Disagree	Strongly Disagree	Strongly Disagree	25	Disagree	Very Sure	Very Sure	Very Sure	Very Sure	Very Sure	Somewhat Sure	16
746	Urban	M	30 - 39 years old	No	Checked	Unchecked	Unchecked	Unchecked	Unchecked	Yes	Yes	college	Unchecked	Checked	Unchecked	Unchecked	Unchecked	Unchecked	Republican	Very Willing	All Of The Time	All Of The Time	Most Of The Time	All Of The Time	None Of The Time	Most Of The Time	None Of The Time	Most Of The Time	Most Of The Time	7	Strongly Agree	Disagree	Strongly Agree	Strongly Disagree	Strongly Agree	Disagree	Agree	Disagree	Disagree	Disagree	24	Agree	Very Sure	NA	NA	Very Sure	Very Sure	Sure	NA
748	Urban	F	70 - 79 years old	No	Checked	Unchecked	Unchecked	Unchecked	Unchecked	No	NA	college	Unchecked	Unchecked	Unchecked	Unchecked	Unchecked	Checked	Independent	Very Willing	All Of The Time	All Of The Time	Most Of The Time	All Of The Time	Some Of The Time	Some Of The Time	None Of The Time	Most Of The Time	Some Of The Time	7	Strongly Agree	Strongly Disagree	Strongly Agree	Strongly Disagree	Strongly Agree	Disagree	Agree	Strongly Disagree	Strongly Disagree	Strongly Disagree	28	Agree	Very Sure	Very Sure	Very Sure	Very Sure	Very Sure	Not At All Sure	15
750	Urban	F	40 - 49 years old	No	Unchecked	Unchecked	Unchecked	Checked	Unchecked	Yes	No	college	Unchecked	Unchecked	Unchecked	Unchecked	Unchecked	Checked	Democrat	Very Willing	All Of The Time	All Of The Time	All Of The Time	All Of The Time	None Of The Time	All Of The Time	None Of The Time	All Of The Time	Most Of The Time	7	Strongly Agree	Strongly Disagree	Strongly Agree	Strongly Disagree	Strongly Agree	Strongly Agree	Strongly Agree	Strongly Disagree	Strongly Disagree	Strongly Disagree	27	Strongly Agree	Very Sure	Very Sure	Very Sure	Very Sure	Very Sure	Not At All Sure	15
753	Urban	F	50 - 59 years old	No	Checked	Unchecked	Unchecked	Unchecked	Unchecked	Yes	Yes	college	Unchecked	Unchecked	Unchecked	Unchecked	Unchecked	Checked	Democrat	Very Willing	All Of The Time	All Of The Time	Most Of The Time	All Of The Time	Most Of The Time	Some Of The Time	None Of The Time	Most Of The Time	Some Of The Time	7	Agree	Disagree	Agree	Strongly Disagree	Strongly Agree	Agree	Agree	Strongly Disagree	Strongly Disagree	Strongly Disagree	24	Agree	Very Sure	Very Sure	Very Sure	Very Sure	Very Sure	Sure	17
754	Rural	F	40 - 49 years old	No	Checked	Unchecked	Unchecked	Unchecked	Unchecked	Yes	No	college	Unchecked	Unchecked	Unchecked	Unchecked	Unchecked	Checked	Independent	Very Willing	All Of The Time	All Of The Time	Most Of The Time	All Of The Time	None Of The Time	Most Of The Time	None Of The Time	All Of The Time	Some Of The Time	7	Strongly Agree	Strongly Disagree	Strongly Agree	Strongly Disagree	Strongly Agree	Disagree	Agree	Strongly Disagree	Strongly Disagree	Strongly Disagree	28	Strongly Agree	Very Sure	Very Sure	Very Sure	Very Sure	Very Sure	Very Sure	18
755	Urban	F	30 - 39 years old	Yes	Checked	Unchecked	Unchecked	Unchecked	Unchecked	Yes	Yes	< high school/highschool	Unchecked	Unchecked	Unchecked	Unchecked	Unchecked	Checked	Independent	Somewhat willing/willing	Most Of The Time	All Of The Time	All Of The Time	All Of The Time	Most Of The Time	All Of The Time	None Of The Time	All Of The Time	Some Of The Time	7	Strongly Agree	Agree	Disagree	Disagree	Strongly Agree	Disagree	Agree	Disagree	Disagree	Disagree	20	Agree	Sure	Sure	Sure	Sure	Sure	Not At All Sure	10
756	Rural	F	30 - 39 years old	No	Checked	Unchecked	Unchecked	Unchecked	Unchecked	Yes	No	college	Unchecked	Unchecked	Unchecked	Unchecked	Unchecked	Checked	Democrat	Very Willing	All Of The Time	All Of The Time	Most Of The Time	All Of The Time	Some Of The Time	Some Of The Time	None Of The Time	Most Of The Time	Most Of The Time	7	Strongly Agree	Disagree	Strongly Agree	Strongly Disagree	Strongly Agree	Disagree	Disagree	Strongly Disagree	Strongly Disagree	Strongly Disagree	26	Agree	Very Sure	Very Sure	Very Sure	Somewhat Sure	Sure	Somewhat Sure	13
757	Rural	F	18 - 29 years old	No	Checked	Unchecked	Unchecked	Unchecked	Unchecked	Yes	Yes	some college	Unchecked	Checked	Unchecked	Unchecked	Unchecked	Unchecked	Democrat	Very Willing	All Of The Time	All Of The Time	Most Of The Time	All Of The Time	All Of The Time	Most Of The Time	None Of The Time	Most Of The Time	Most Of The Time	7	Strongly Agree	Strongly Disagree	Strongly Agree	Strongly Disagree	Strongly Agree	Agree	Strongly Agree	Strongly Disagree	Agree	Disagree	25	Strongly Agree	Very Sure	Very Sure	Very Sure	Very Sure	Very Sure	Somewhat Sure	16
758	Urban	M	40 - 49 years old	No	Checked	Unchecked	Unchecked	Unchecked	Unchecked	Yes	No	college	Unchecked	Checked	Unchecked	Unchecked	Unchecked	Unchecked	Something else	Somewhat willing/willing	All Of The Time	All Of The Time	All Of The Time	All Of The Time	None Of The Time	All Of The Time	None Of The Time	Most Of The Time	Most Of The Time	7	Agree	Agree	Disagree	Strongly Disagree	Agree	Disagree	Strongly Agree	Strongly Disagree	Strongly Disagree	Strongly Disagree	23	Agree	Very Sure	Very Sure	Very Sure	Very Sure	Sure	Somewhat Sure	15
759	Urban	F	18 - 29 years old	No	Checked	Unchecked	Unchecked	Unchecked	Unchecked	Yes	Yes	< high school/highschool	Unchecked	Unchecked	Unchecked	Unchecked	Unchecked	Checked	Republican	Very Willing	All Of The Time	All Of The Time	Most Of The Time	All Of The Time	Some Of The Time	Most Of The Time	None Of The Time	Some Of The Time	Most Of The Time	7	Strongly Agree	Disagree	Agree	Strongly Disagree	Strongly Agree	Disagree	Agree	Strongly Disagree	Strongly Disagree	Strongly Disagree	26	Agree	Very Sure	Very Sure	Sure	Very Sure	Very Sure	Sure	16
761	Urban	F	40 - 49 years old	No	Checked	Unchecked	Unchecked	Unchecked	Unchecked	Yes	Yes	some college	Unchecked	Unchecked	Unchecked	Checked	Unchecked	Unchecked	Republican	Somewhat willing/willing	Most Of The Time	All Of The Time	Some Of The Time	All Of The Time	Most Of The Time	Most Of The Time	None Of The Time	Most Of The Time	Some Of The Time	7	Agree	Strongly Agree	Disagree	Disagree	Disagree	Strongly Disagree	Strongly Disagree	Disagree	Disagree	Strongly Disagree	16	Disagree	Very Sure	Very Sure	Sure	Sure	Somewhat Sure	Very Sure	14
762	Urban	F	50 - 59 years old	No	Checked	Unchecked	Unchecked	Unchecked	Unchecked	Yes	No	college	Unchecked	Checked	Unchecked	Unchecked	Unchecked	Unchecked	Independent	Very Willing	All Of The Time	All Of The Time	Most Of The Time	All Of The Time	All Of The Time	Some Of The Time	None Of The Time	All Of The Time	Most Of The Time	7	Strongly Agree	Agree	Agree	Strongly Disagree	Strongly Agree	Disagree	Disagree	Strongly Disagree	Strongly Disagree	Strongly Disagree	24	Agree	NA	NA	NA	Very Sure	Very Sure	Very Sure	NA
763	Urban	F	30 - 39 years old	No	Checked	Unchecked	Unchecked	Unchecked	Unchecked	Yes	No	college	Unchecked	Unchecked	Unchecked	Unchecked	Unchecked	Checked	Something else	Very Willing	All Of The Time	All Of The Time	NA	All Of The Time	None Of The Time	None Of The Time	None Of The Time	Some Of The Time	Most Of The Time	NA	Agree	Strongly Agree	Strongly Disagree	Disagree	Disagree	Strongly Disagree	Strongly Disagree	Disagree	Strongly Disagree	Strongly Disagree	16	Agree	Very Sure	Very Sure	Sure	Very Sure	Very Sure	Not At All Sure	14
764	Urban	F	60 - 69 years old	No	Checked	Unchecked	Unchecked	Unchecked	Unchecked	No	NA	college	Unchecked	Unchecked	Unchecked	Unchecked	Unchecked	Checked	Democrat	Very Willing	All Of The Time	All Of The Time	All Of The Time	All Of The Time	All Of The Time	Most Of The Time	None Of The Time	Most Of The Time	Some Of The Time	7	Strongly Agree	Strongly Disagree	Strongly Agree	Strongly Disagree	Strongly Agree	Strongly Disagree	Agree	Strongly Disagree	Strongly Disagree	Strongly Disagree	29	Agree	Very Sure	Very Sure	Very Sure	Very Sure	Very Sure	Somewhat Sure	16
765	Urban	F	30 - 39 years old	No	Unchecked	Unchecked	Unchecked	Unchecked	Unchecked	Yes	Yes	college	Unchecked	Unchecked	Unchecked	Unchecked	Unchecked	Checked	I prefer not to share	Somewhat willing/willing	Most Of The Time	All Of The Time	Some Of The Time	All Of The Time	All Of The Time	All Of The Time	None Of The Time	Some Of The Time	Most Of The Time	7	Agree	Strongly Agree	Strongly Disagree	Agree	Strongly Disagree	Strongly Agree	Strongly Disagree	Disagree	Agree	Strongly Disagree	9	Disagree	Sure	Sure	Somewhat Sure	Very Sure	Sure	Not At All Sure	10
766	Rural	F	40 - 49 years old	No	Checked	Unchecked	Unchecked	Unchecked	Unchecked	Yes	Yes	some college	Unchecked	Checked	Unchecked	Checked	Unchecked	Unchecked	NA	Somewhat willing/willing	All Of The Time	All Of The Time	None Of The Time	All Of The Time	NA	Some Of The Time	Some Of The Time	Some Of The Time	Most Of The Time	6	Agree	Agree	NA	NA	Disagree	Strongly Disagree	Strongly Disagree	Strongly Disagree	Strongly Disagree	Strongly Disagree	NA	Agree	Very Sure	Very Sure	Sure	Very Sure	Very Sure	NA	NA
767	Urban	F	30 - 39 years old	No	Checked	Unchecked	Unchecked	Unchecked	Unchecked	Yes	Yes	college	Unchecked	Unchecked	Unchecked	Unchecked	Unchecked	Checked	Democrat	Very Willing	All Of The Time	Most Of The Time	Some Of The Time	All Of The Time	None Of The Time	Some Of The Time	None Of The Time	Most Of The Time	Some Of The Time	7	Strongly Agree	Strongly Disagree	Strongly Agree	Strongly Disagree	Strongly Agree	Agree	Strongly Agree	Strongly Disagree	Strongly Disagree	Strongly Disagree	28	Agree	Very Sure	Very Sure	Very Sure	Very Sure	Very Sure	Not At All Sure	15
768	Urban	F	50 - 59 years old	No	Checked	Unchecked	Unchecked	Unchecked	Unchecked	Yes	No	college	Unchecked	Unchecked	Unchecked	Unchecked	Unchecked	Checked	Democrat	Very Willing	Most Of The Time	All Of The Time	Most Of The Time	All Of The Time	Most Of The Time	Most Of The Time	None Of The Time	Most Of The Time	Some Of The Time	7	Strongly Agree	Disagree	Strongly Agree	Strongly Disagree	Strongly Agree	Agree	Agree	Strongly Disagree	Strongly Disagree	Strongly Disagree	26	Strongly Agree	Very Sure	Very Sure	Sure	Very Sure	Very Sure	Not At All Sure	14
769	Urban	M	40 - 49 years old	No	Checked	Unchecked	Unchecked	Unchecked	Unchecked	Yes	No	some college	Unchecked	Unchecked	Unchecked	Unchecked	Unchecked	Checked	Democrat	Very Willing	All Of The Time	All Of The Time	All Of The Time	All Of The Time	None Of The Time	Some Of The Time	None Of The Time	All Of The Time	Most Of The Time	7	Strongly Agree	Strongly Disagree	Strongly Agree	Strongly Disagree	Strongly Agree	Strongly Disagree	Strongly Agree	Strongly Disagree	Strongly Disagree	Strongly Disagree	30	Strongly Agree	Very Sure	Very Sure	Very Sure	Very Sure	Very Sure	Very Sure	18
770	Urban	F	40 - 49 years old	No	Checked	Unchecked	Unchecked	Unchecked	Unchecked	Yes	Yes	college	Unchecked	Unchecked	Unchecked	Unchecked	Unchecked	Checked	I prefer not to share	Very Willing	Most Of The Time	All Of The Time	Most Of The Time	All Of The Time	All Of The Time	Most Of The Time	None Of The Time	Most Of The Time	Some Of The Time	7	Strongly Agree	Disagree	Agree	Strongly Disagree	Strongly Agree	Disagree	Agree	Disagree	Disagree	Disagree	23	Agree	Very Sure	Very Sure	Very Sure	Very Sure	Very Sure	Not At All Sure	15
771	Urban	F	18 - 29 years old	No	Checked	Unchecked	Unchecked	Unchecked	Unchecked	Yes	Yes	college	Unchecked	Checked	Unchecked	Unchecked	Unchecked	Unchecked	Democrat	Very Willing	All Of The Time	All Of The Time	Most Of The Time	All Of The Time	None Of The Time	Most Of The Time	None Of The Time	Most Of The Time	Some Of The Time	7	Strongly Agree	Strongly Disagree	Strongly Agree	Strongly Disagree	Strongly Agree	Strongly Agree	Strongly Agree	Strongly Disagree	Strongly Disagree	Strongly Disagree	27	Disagree	Very Sure	Very Sure	Very Sure	Very Sure	Very Sure	Somewhat Sure	16
772	Rural	F	30 - 39 years old	No	Checked	Unchecked	Unchecked	Unchecked	Unchecked	Yes	Yes	college	Unchecked	Unchecked	Checked	Checked	Unchecked	Unchecked	Republican	Somewhat willing/willing	Some Of The Time	All Of The Time	Most Of The Time	All Of The Time	All Of The Time	All Of The Time	None Of The Time	None Of The Time	None Of The Time	5	Disagree	Strongly Agree	Strongly Disagree	Agree	Disagree	Strongly Disagree	Strongly Disagree	Strongly Disagree	Strongly Disagree	Strongly Disagree	15	Strongly Disagree	Very Sure	Very Sure	Not At All Sure	Sure	Somewhat Sure	Not At All Sure	9
773	Urban	F	30 - 39 years old	No	Checked	Unchecked	Unchecked	Unchecked	Unchecked	No	NA	college	Unchecked	Checked	Unchecked	Unchecked	Unchecked	Unchecked	Democrat	Very Willing	All Of The Time	All Of The Time	All Of The Time	All Of The Time	All Of The Time	Most Of The Time	None Of The Time	All Of The Time	Most Of The Time	7	Strongly Agree	Strongly Disagree	Strongly Agree	Strongly Disagree	Strongly Agree	Disagree	Strongly Agree	Strongly Disagree	Strongly Disagree	Strongly Disagree	29	Agree	Very Sure	Very Sure	Very Sure	Very Sure	Very Sure	Very Sure	18
774	Urban	F	30 - 39 years old	No	Checked	Unchecked	Unchecked	Unchecked	Unchecked	Yes	Yes	college	Unchecked	Unchecked	Unchecked	Unchecked	Unchecked	Checked	Democrat	Very Willing	All Of The Time	All Of The Time	Most Of The Time	All Of The Time	None Of The Time	Most Of The Time	None Of The Time	Most Of The Time	Most Of The Time	7	Strongly Agree	Disagree	Strongly Agree	Disagree	Strongly Agree	Agree	Agree	Strongly Disagree	Strongly Disagree	Strongly Disagree	25	Agree	Very Sure	Very Sure	Sure	Very Sure	Very Sure	Somewhat Sure	15
777	Urban	F	40 - 49 years old	No	Checked	Unchecked	Unchecked	Unchecked	Unchecked	No	NA	college	Unchecked	Checked	Unchecked	Unchecked	Unchecked	Unchecked	Democrat	Very Willing	All Of The Time	All Of The Time	Most Of The Time	All Of The Time	Some Of The Time	All Of The Time	Most Of The Time	All Of The Time	All Of The Time	7	Strongly Agree	Strongly Disagree	Strongly Agree	Strongly Disagree	Strongly Agree	Strongly Agree	Strongly Agree	Strongly Disagree	Strongly Disagree	Strongly Disagree	27	Agree	Very Sure	Very Sure	Very Sure	Very Sure	Very Sure	Very Sure	18
778	Urban	F	40 - 49 years old	Yes	Checked	Unchecked	Unchecked	Unchecked	Checked	Yes	No	some college	Unchecked	Unchecked	Unchecked	Checked	Unchecked	Unchecked	Republican	Very Willing	All Of The Time	All Of The Time	Most Of The Time	NA	All Of The Time	Most Of The Time	Some Of The Time	Most Of The Time	Some Of The Time	NA	Strongly Agree	Agree	Disagree	Strongly Agree	Strongly Agree	Disagree	Disagree	Strongly Disagree	Strongly Disagree	Disagree	19	Agree	Very Sure	Very Sure	Very Sure	Very Sure	Very Sure	Not At All Sure	15
780	Rural	F	70 - 79 years old	No	Checked	Unchecked	Unchecked	Unchecked	Unchecked	No	NA	< high school/highschool	Unchecked	Checked	Unchecked	Unchecked	Unchecked	Unchecked	Independent	Very Willing	All Of The Time	All Of The Time	Some Of The Time	All Of The Time	All Of The Time	Some Of The Time	None Of The Time	Most Of The Time	Most Of The Time	7	Strongly Agree	NA	Strongly Agree	NA	Strongly Agree	NA	NA	NA	NA	NA	NA	Agree	Very Sure	Very Sure	Very Sure	Very Sure	Very Sure	Somewhat Sure	16
781	Rural	F	40 - 49 years old	No	Checked	Unchecked	Unchecked	Unchecked	Unchecked	Yes	Yes	college	Unchecked	Unchecked	Unchecked	Unchecked	Unchecked	Checked	Democrat	Very Willing	All Of The Time	All Of The Time	Most Of The Time	All Of The Time	None Of The Time	Most Of The Time	None Of The Time	Most Of The Time	Some Of The Time	7	Strongly Agree	Strongly Disagree	Strongly Agree	Strongly Disagree	Strongly Agree	Disagree	Strongly Agree	Strongly Disagree	Strongly Disagree	Strongly Disagree	29	Disagree	Very Sure	Very Sure	Very Sure	Very Sure	Very Sure	Sure	17
782	Urban	F	18 - 29 years old	No	Checked	Unchecked	Unchecked	Unchecked	Unchecked	Yes	Yes	college	Unchecked	Unchecked	Unchecked	Unchecked	Unchecked	Checked	I prefer not to share	Not at all willing	None Of The Time	Some Of The Time	Most Of The Time	All Of The Time	Some Of The Time	None Of The Time	None Of The Time	Some Of The Time	Some Of The Time	5	Strongly Disagree	Strongly Agree	Strongly Disagree	Strongly Agree	Strongly Disagree	Strongly Disagree	Strongly Disagree	Strongly Disagree	Disagree	Disagree	10	Strongly Disagree	NA	NA	NA	NA	NA	NA	NA
783	Urban	F	30 - 39 years old	No	Checked	Unchecked	Unchecked	Unchecked	Unchecked	Yes	Yes	some college	Unchecked	Unchecked	Unchecked	Checked	Unchecked	Unchecked	I prefer not to share	Very Willing	All Of The Time	Most Of The Time	Some Of The Time	All Of The Time	Some Of The Time	Some Of The Time	None Of The Time	All Of The Time	Most Of The Time	7	Strongly Agree	Strongly Disagree	Strongly Agree	Strongly Disagree	Strongly Agree	Disagree	Disagree	Strongly Disagree	Strongly Disagree	Disagree	26	Agree	Very Sure	Very Sure	Very Sure	Very Sure	Very Sure	Not At All Sure	15
784	Urban	M	40 - 49 years old	No	Checked	Unchecked	Unchecked	Unchecked	Unchecked	Yes	Yes	college	Unchecked	Unchecked	Unchecked	Unchecked	Unchecked	Checked	Republican	Very Willing	Most Of The Time	Most Of The Time	Some Of The Time	All Of The Time	None Of The Time	Most Of The Time	None Of The Time	Most Of The Time	Most Of The Time	7	Strongly Agree	Agree	Agree	Strongly Disagree	Strongly Agree	Strongly Disagree	Strongly Disagree	Strongly Disagree	Strongly Disagree	Strongly Disagree	24	Agree	Very Sure	Very Sure	Very Sure	Very Sure	Very Sure	Very Sure	18
785	Urban	M	40 - 49 years old	No	Checked	Unchecked	Unchecked	Unchecked	Unchecked	Yes	Yes	college	Unchecked	Unchecked	Unchecked	Unchecked	Unchecked	Checked	Independent	Somewhat willing/willing	All Of The Time	All Of The Time	Some Of The Time	All Of The Time	All Of The Time	Most Of The Time	None Of The Time	Most Of The Time	Most Of The Time	7	Disagree	Agree	Disagree	Disagree	Agree	Strongly Disagree	Strongly Disagree	Strongly Disagree	Strongly Disagree	Strongly Disagree	19	Agree	Very Sure	Very Sure	Very Sure	Very Sure	Not At All Sure	Not At All Sure	12
786	Rural	F	70 - 79 years old	No	Checked	Unchecked	Unchecked	Unchecked	Unchecked	No	NA	some college	Unchecked	Unchecked	Unchecked	Unchecked	Unchecked	Checked	Democrat	Very Willing	Most Of The Time	Most Of The Time	NA	All Of The Time	NA	Some Of The Time	None Of The Time	Most Of The Time	Most Of The Time	NA	NA	NA	Strongly Agree	NA	Strongly Agree	NA	NA	NA	NA	NA	NA	Agree	Very Sure	Very Sure	Very Sure	Very Sure	Very Sure	Very Sure	18
787	Rural	F	40 - 49 years old	No	Checked	Unchecked	Unchecked	Unchecked	Unchecked	No	NA	some college	Unchecked	Unchecked	Unchecked	Unchecked	Unchecked	Checked	Something else	Somewhat willing/willing	All Of The Time	All Of The Time	Most Of The Time	All Of The Time	None Of The Time	None Of The Time	None Of The Time	All Of The Time	None Of The Time	5	Agree	Agree	Disagree	Agree	Strongly Agree	Disagree	Disagree	Strongly Disagree	Strongly Disagree	Strongly Disagree	20	Agree	Very Sure	Very Sure	Sure	Very Sure	Sure	Not At All Sure	13
788	Urban	F	50 - 59 years old	No	Checked	Unchecked	Unchecked	Unchecked	Unchecked	Yes	Yes	college	Unchecked	Unchecked	Unchecked	Checked	Unchecked	Unchecked	Republican	Somewhat willing/willing	Most Of The Time	All Of The Time	Most Of The Time	All Of The Time	All Of The Time	Most Of The Time	Some Of The Time	Most Of The Time	Some Of The Time	7	Agree	Agree	Disagree	Disagree	Agree	Disagree	Strongly Disagree	Disagree	Disagree	Disagree	16	Agree	Sure	Sure	Somewhat Sure	Sure	Not At All Sure	Not At All Sure	7
789	Urban	F	50 - 59 years old	No	Checked	Unchecked	Unchecked	Unchecked	Unchecked	Yes	Yes	college	Unchecked	Checked	Unchecked	Unchecked	Unchecked	Unchecked	Democrat	Very Willing	All Of The Time	All Of The Time	All Of The Time	All Of The Time	None Of The Time	Most Of The Time	None Of The Time	Most Of The Time	Most Of The Time	7	Strongly Agree	Strongly Disagree	Strongly Agree	Strongly Disagree	Strongly Agree	Strongly Disagree	Strongly Agree	Strongly Disagree	Strongly Disagree	Strongly Disagree	30	Disagree	Very Sure	Very Sure	Very Sure	Very Sure	Very Sure	Somewhat Sure	16
791	Urban	F	18 - 29 years old	No	Checked	Unchecked	Unchecked	Unchecked	Unchecked	Yes	Yes	some college	Unchecked	Unchecked	Unchecked	Unchecked	Unchecked	Checked	I prefer not to share	Very Willing	All Of The Time	All Of The Time	Most Of The Time	All Of The Time	None Of The Time	Most Of The Time	None Of The Time	Some Of The Time	Some Of The Time	7	Strongly Agree	Agree	Agree	Disagree	Disagree	Disagree	Disagree	Disagree	Disagree	Disagree	18	Disagree	Very Sure	Very Sure	Very Sure	Not At All Sure	Not At All Sure	Sure	11
792	Rural	F	60 - 69 years old	No	Checked	Unchecked	Unchecked	Unchecked	Unchecked	Yes	Yes	college	Unchecked	Unchecked	Checked	Unchecked	Unchecked	Unchecked	Democrat	Very Willing	All Of The Time	All Of The Time	Some Of The Time	All Of The Time	None Of The Time	Some Of The Time	None Of The Time	Most Of The Time	Some Of The Time	7	Strongly Agree	Strongly Disagree	Strongly Agree	Strongly Disagree	Strongly Agree	Disagree	Agree	Strongly Disagree	Strongly Disagree	Strongly Disagree	28	Agree	Very Sure	Very Sure	NA	Very Sure	Very Sure	Not At All Sure	NA
793	Rural	F	30 - 39 years old	No	Checked	Unchecked	Unchecked	Unchecked	Unchecked	Yes	Yes	some college	Unchecked	Unchecked	Unchecked	Unchecked	Unchecked	Checked	I prefer not to share	Somewhat willing/willing	All Of The Time	All Of The Time	Most Of The Time	All Of The Time	Most Of The Time	All Of The Time	None Of The Time	All Of The Time	All Of The Time	7	Disagree	Agree	Disagree	Disagree	Agree	Strongly Disagree	Strongly Disagree	Strongly Disagree	Strongly Disagree	Strongly Disagree	19	Strongly Agree	Very Sure	Very Sure	Somewhat Sure	Very Sure	Very Sure	Somewhat Sure	14
794	Rural	F	40 - 49 years old	No	Checked	Unchecked	Unchecked	Unchecked	Unchecked	Yes	Yes	college	Unchecked	Unchecked	Unchecked	Unchecked	Unchecked	Checked	Democrat	Very Willing	All Of The Time	All Of The Time	All Of The Time	All Of The Time	Most Of The Time	All Of The Time	None Of The Time	Most Of The Time	Most Of The Time	7	Strongly Agree	Strongly Disagree	Strongly Agree	Strongly Disagree	Strongly Agree	Agree	Agree	Strongly Disagree	Strongly Disagree	Strongly Disagree	27	Agree	Very Sure	Very Sure	Very Sure	Very Sure	Very Sure	Somewhat Sure	16
795	Urban	F	40 - 49 years old	No	Checked	Unchecked	Unchecked	Unchecked	Unchecked	Yes	No	college	Unchecked	Unchecked	Unchecked	Unchecked	Unchecked	Checked	Independent	Somewhat willing/willing	All Of The Time	All Of The Time	All Of The Time	All Of The Time	Most Of The Time	All Of The Time	Some Of The Time	All Of The Time	NA	NA	Agree	Strongly Agree	Strongly Disagree	Disagree	Strongly Agree	Disagree	Disagree	Strongly Disagree	Strongly Disagree	Strongly Disagree	19	Agree	Very Sure	Very Sure	Very Sure	Very Sure	Very Sure	Not At All Sure	15
796	Urban	F	70 - 79 years old	No	Checked	Unchecked	Unchecked	Unchecked	Unchecked	No	NA	some college	Unchecked	Unchecked	Unchecked	Unchecked	Unchecked	Checked	I prefer not to share	Very Willing	All Of The Time	All Of The Time	Most Of The Time	All Of The Time	Most Of The Time	Most Of The Time	None Of The Time	Some Of The Time	Some Of The Time	7	Agree	Disagree	Strongly Agree	Strongly Disagree	Strongly Agree	Disagree	Agree	Strongly Disagree	Disagree	Disagree	24	Agree	Very Sure	Very Sure	Very Sure	Very Sure	Very Sure	Sure	17
797	Urban	F	30 - 39 years old	No	Checked	Unchecked	Unchecked	Unchecked	Unchecked	Yes	Yes	some college	Unchecked	Checked	Unchecked	Unchecked	Unchecked	Unchecked	Independent	Very Willing	All Of The Time	All Of The Time	All Of The Time	All Of The Time	All Of The Time	All Of The Time	None Of The Time	All Of The Time	All Of The Time	7	Strongly Agree	Strongly Disagree	Strongly Agree	Strongly Disagree	Strongly Agree	Agree	Strongly Agree	Strongly Disagree	Strongly Disagree	Strongly Disagree	28	Strongly Agree	Very Sure	Very Sure	Very Sure	Very Sure	Very Sure	Somewhat Sure	16
798	Rural	F	18 - 29 years old	No	Checked	Unchecked	Unchecked	Unchecked	Unchecked	Yes	Yes	some college	Unchecked	Unchecked	Checked	Unchecked	Checked	Unchecked	Independent	Somewhat willing/willing	NA	NA	NA	NA	NA	NA	NA	NA	NA	NA	Agree	Agree	Agree	Agree	Agree	Disagree	Disagree	Strongly Disagree	Strongly Disagree	Strongly Disagree	20	NA	Very Sure	Very Sure	Very Sure	Very Sure	Very Sure	Very Sure	18
799	Urban	F	50 - 59 years old	No	Checked	Unchecked	Unchecked	Unchecked	Unchecked	Yes	Yes	some college	Unchecked	Checked	Unchecked	Checked	Unchecked	Unchecked	Republican	Somewhat willing/willing	All Of The Time	All Of The Time	Some Of The Time	All Of The Time	All Of The Time	Most Of The Time	None Of The Time	Most Of The Time	Most Of The Time	7	Agree	Agree	Agree	Strongly Disagree	Agree	Disagree	Disagree	Disagree	Disagree	Disagree	19	Agree	Very Sure	Very Sure	Very Sure	Very Sure	Somewhat Sure	Not At All Sure	13
800	Urban	other	30 - 39 years old	No	Checked	Unchecked	Unchecked	Unchecked	Unchecked	Yes	Yes	< high school/highschool	Unchecked	Unchecked	Unchecked	Unchecked	Unchecked	Checked	Something else	Not at all willing	None Of The Time	None Of The Time	None Of The Time	None Of The Time	None Of The Time	None Of The Time	None Of The Time	None Of The Time	None Of The Time	0	Agree	Strongly Agree	Strongly Disagree	Disagree	Strongly Disagree	Strongly Disagree	Strongly Disagree	Strongly Disagree	Strongly Disagree	Strongly Disagree	16	Strongly Disagree	NA	NA	NA	NA	NA	NA	NA
801	Urban	F	30 - 39 years old	Yes	Checked	Unchecked	Unchecked	Unchecked	Unchecked	No	NA	some college	Unchecked	Unchecked	Checked	Checked	Unchecked	Unchecked	Democrat	Very Willing	All Of The Time	All Of The Time	Most Of The Time	All Of The Time	None Of The Time	Most Of The Time	None Of The Time	Most Of The Time	Some Of The Time	7	Strongly Agree	Disagree	Strongly Agree	Strongly Disagree	Strongly Agree	Agree	Agree	Strongly Disagree	Strongly Disagree	Strongly Disagree	26	Agree	Very Sure	Very Sure	Very Sure	Very Sure	Very Sure	Somewhat Sure	16
802	Urban	F	40 - 49 years old	No	Checked	Unchecked	Unchecked	Unchecked	Unchecked	Yes	Yes	college	Unchecked	Checked	Unchecked	Checked	Unchecked	Unchecked	Democrat	Somewhat willing/willing	Most Of The Time	All Of The Time	Most Of The Time	All Of The Time	None Of The Time	Some Of The Time	Some Of The Time	Most Of The Time	Some Of The Time	7	Agree	Disagree	Agree	Strongly Disagree	Strongly Agree	Strongly Agree	Disagree	Disagree	Disagree	Disagree	19	Agree	Very Sure	Very Sure	Very Sure	Very Sure	Very Sure	Somewhat Sure	16
803	Urban	M	18 - 29 years old	No	Checked	Unchecked	Unchecked	Unchecked	Unchecked	Yes	No	college	Unchecked	Checked	Unchecked	Unchecked	Unchecked	Unchecked	Democrat	Very Willing	All Of The Time	All Of The Time	All Of The Time	All Of The Time	None Of The Time	Most Of The Time	None Of The Time	Most Of The Time	Most Of The Time	7	Strongly Agree	Strongly Disagree	Strongly Agree	Strongly Disagree	Strongly Agree	Strongly Agree	Strongly Agree	Strongly Disagree	Strongly Disagree	Strongly Disagree	27	Agree	Very Sure	Very Sure	Very Sure	Very Sure	Very Sure	Not At All Sure	15
804	Urban	F	50 - 59 years old	No	Checked	Unchecked	Unchecked	Unchecked	Unchecked	Yes	No	college	Unchecked	Unchecked	Unchecked	Unchecked	Unchecked	Checked	Democrat	Very Willing	All Of The Time	Most Of The Time	Most Of The Time	All Of The Time	None Of The Time	Some Of The Time	None Of The Time	Most Of The Time	Most Of The Time	7	Strongly Agree	Disagree	Strongly Agree	Strongly Disagree	Strongly Agree	Disagree	Agree	Disagree	Disagree	Disagree	24	Agree	Very Sure	Very Sure	Sure	Very Sure	Sure	Sure	15
805	Urban	F	40 - 49 years old	No	Checked	Unchecked	Unchecked	Unchecked	Unchecked	Yes	Yes	some college	Unchecked	Checked	Unchecked	Unchecked	Unchecked	Unchecked	Democrat	Very Willing	All Of The Time	All Of The Time	All Of The Time	All Of The Time	All Of The Time	All Of The Time	None Of The Time	Most Of The Time	Some Of The Time	7	Strongly Agree	Disagree	Strongly Agree	Disagree	Strongly Agree	Strongly Agree	Strongly Agree	Disagree	Disagree	Disagree	22	Disagree	NA	Very Sure	NA	NA	Very Sure	Somewhat Sure	NA
806	Urban	F	60 - 69 years old	No	Checked	Unchecked	Unchecked	Unchecked	Unchecked	Yes	No	college	Unchecked	Unchecked	Unchecked	Unchecked	Unchecked	Checked	Democrat	Very Willing	All Of The Time	All Of The Time	All Of The Time	All Of The Time	None Of The Time	Most Of The Time	None Of The Time	Most Of The Time	Some Of The Time	7	Strongly Agree	Strongly Disagree	Strongly Agree	Strongly Disagree	Strongly Agree	Strongly Disagree	Agree	Strongly Disagree	Strongly Disagree	Strongly Disagree	29	Agree	Very Sure	Very Sure	Very Sure	Very Sure	Very Sure	Sure	17
807	Urban	F	18 - 29 years old	No	Checked	Unchecked	Unchecked	Unchecked	Unchecked	Yes	Yes	college	Unchecked	Unchecked	Unchecked	Unchecked	Unchecked	Checked	Republican	Very Willing	All Of The Time	All Of The Time	Most Of The Time	All Of The Time	None Of The Time	Some Of The Time	Some Of The Time	Most Of The Time	Some Of The Time	7	Strongly Agree	Strongly Disagree	Strongly Agree	Strongly Disagree	Strongly Agree	Strongly Disagree	Agree	Strongly Disagree	Strongly Disagree	Strongly Disagree	29	Strongly Agree	Very Sure	Very Sure	Very Sure	Very Sure	Very Sure	Somewhat Sure	16
809	Urban	F	50 - 59 years old	No	Checked	Unchecked	Unchecked	Unchecked	Unchecked	Yes	Yes	college	Unchecked	Unchecked	Unchecked	Unchecked	Checked	Unchecked	Independent	Somewhat willing/willing	Most Of The Time	Most Of The Time	Some Of The Time	Most Of The Time	None Of The Time	Some Of The Time	None Of The Time	Most Of The Time	Most Of The Time	7	Agree	Disagree	Agree	Disagree	Agree	Disagree	Agree	Disagree	Disagree	Disagree	20	Agree	Sure	Sure	Sure	Sure	Sure	Not At All Sure	10
810	Urban	F	50 - 59 years old	No	Checked	Unchecked	Unchecked	Unchecked	Unchecked	Yes	Yes	college	Unchecked	Unchecked	Unchecked	Unchecked	Unchecked	Checked	Independent	Very Willing	All Of The Time	All Of The Time	Most Of The Time	Some Of The Time	Some Of The Time	Most Of The Time	Some Of The Time	Most Of The Time	Some Of The Time	7	Agree	Strongly Disagree	Strongly Agree	Strongly Disagree	Strongly Agree	Strongly Disagree	Strongly Agree	Strongly Disagree	Strongly Disagree	Strongly Disagree	29	Strongly Agree	Very Sure	Very Sure	Very Sure	Very Sure	Very Sure	Sure	17
811	Urban	F	30 - 39 years old	Yes	Checked	Unchecked	Unchecked	Unchecked	Unchecked	No	NA	some college	Unchecked	Unchecked	Checked	Unchecked	Unchecked	Unchecked	Democrat	Very Willing	All Of The Time	All Of The Time	Most Of The Time	All Of The Time	None Of The Time	Some Of The Time	None Of The Time	Most Of The Time	Most Of The Time	7	Agree	Strongly Agree	Strongly Agree	Strongly Disagree	Strongly Agree	Disagree	Agree	Strongly Disagree	Strongly Disagree	Strongly Disagree	24	Strongly Agree	Very Sure	Very Sure	Very Sure	Not At All Sure	Not At All Sure	Sure	11
814	Urban	F	40 - 49 years old	No	Checked	Unchecked	Unchecked	Unchecked	Unchecked	Yes	Yes	some college	Unchecked	Checked	Unchecked	Checked	Unchecked	Unchecked	I prefer not to share	Somewhat willing/willing	Some Of The Time	Most Of The Time	Some Of The Time	All Of The Time	None Of The Time	Some Of The Time	None Of The Time	Some Of The Time	None Of The Time	6	Strongly Disagree	Agree	Strongly Disagree	Strongly Agree	Agree	Strongly Disagree	Strongly Disagree	Strongly Disagree	Strongly Disagree	Strongly Disagree	15	Agree	Very Sure	Very Sure	Very Sure	Very Sure	Very Sure	Very Sure	18
815	Rural	F	50 - 59 years old	No	Checked	Unchecked	Unchecked	Unchecked	Unchecked	Yes	No	some college	Unchecked	Unchecked	Unchecked	Unchecked	Unchecked	Checked	Independent	Somewhat willing/willing	Some Of The Time	Most Of The Time	Most Of The Time	All Of The Time	Some Of The Time	Some Of The Time	None Of The Time	Some Of The Time	Some Of The Time	7	Agree	Agree	Disagree	Disagree	Disagree	Disagree	Disagree	Disagree	Disagree	Disagree	16	Disagree	Sure	Sure	Sure	Sure	Sure	Not At All Sure	10
816	Urban	F	60 - 69 years old	No	Checked	Unchecked	Unchecked	Unchecked	Unchecked	No	NA	< high school/highschool	Unchecked	Unchecked	Unchecked	Unchecked	Unchecked	Checked	I prefer not to share	Very Willing	All Of The Time	All Of The Time	All Of The Time	All Of The Time	All Of The Time	None Of The Time	None Of The Time	All Of The Time	None Of The Time	5	Strongly Agree	Strongly Disagree	Strongly Agree	Strongly Disagree	Strongly Agree	Strongly Disagree	Disagree	Strongly Disagree	Strongly Disagree	Strongly Disagree	28	Strongly Agree	Very Sure	Very Sure	Very Sure	Very Sure	Very Sure	Very Sure	18
817	Urban	F	30 - 39 years old	No	Checked	Unchecked	Unchecked	Unchecked	Unchecked	Yes	No	college	Unchecked	Unchecked	Checked	Checked	Unchecked	Unchecked	Republican	Very Willing	All Of The Time	All Of The Time	All Of The Time	All Of The Time	Some Of The Time	All Of The Time	Some Of The Time	All Of The Time	Some Of The Time	7	Strongly Agree	Disagree	Strongly Agree	Strongly Disagree	Agree	Strongly Disagree	Disagree	Strongly Disagree	Strongly Disagree	Strongly Disagree	26	Agree	Very Sure	Very Sure	Very Sure	Very Sure	Sure	Sure	16
819	Rural	F	30 - 39 years old	No	Checked	Unchecked	Unchecked	Unchecked	Unchecked	Yes	Yes	college	Unchecked	Unchecked	Unchecked	Checked	Unchecked	Unchecked	I prefer not to share	Very Willing	All Of The Time	All Of The Time	Some Of The Time	All Of The Time	Most Of The Time	Most Of The Time	Some Of The Time	Most Of The Time	Some Of The Time	7	Strongly Agree	Disagree	Agree	Strongly Disagree	Strongly Agree	Agree	Agree	Strongly Disagree	Strongly Disagree	Strongly Disagree	25	Disagree	Very Sure	Very Sure	Very Sure	Very Sure	Very Sure	Not At All Sure	15
820	Urban	F	30 - 39 years old	No	Checked	Unchecked	Unchecked	Unchecked	Unchecked	Yes	Yes	some college	Unchecked	Checked	Unchecked	Unchecked	Unchecked	Unchecked	Democrat	Very Willing	All Of The Time	All Of The Time	Most Of The Time	All Of The Time	None Of The Time	Most Of The Time	None Of The Time	Most Of The Time	Most Of The Time	7	Strongly Agree	Disagree	Strongly Agree	Strongly Disagree	Strongly Agree	Disagree	Agree	Strongly Disagree	Strongly Disagree	Strongly Disagree	27	Strongly Agree	Very Sure	Very Sure	Very Sure	Very Sure	Very Sure	Somewhat Sure	16
821	Rural	F	40 - 49 years old	No	Checked	Unchecked	Unchecked	Unchecked	Unchecked	Yes	Yes	college	Unchecked	Unchecked	Unchecked	Unchecked	Unchecked	Checked	Republican	Very Willing	All Of The Time	All Of The Time	Most Of The Time	All Of The Time	None Of The Time	Some Of The Time	None Of The Time	All Of The Time	Some Of The Time	7	Strongly Agree	Agree	Agree	Strongly Disagree	Strongly Agree	Disagree	Disagree	Strongly Disagree	Strongly Disagree	Strongly Disagree	24	Agree	Very Sure	Very Sure	Very Sure	Very Sure	Very Sure	Somewhat Sure	16
822	Urban	F	30 - 39 years old	No	Checked	Unchecked	Unchecked	Unchecked	Unchecked	Yes	Yes	some college	Unchecked	Unchecked	Unchecked	Checked	Unchecked	Unchecked	Something else	Not at all willing	Some Of The Time	Some Of The Time	Some Of The Time	All Of The Time	None Of The Time	None Of The Time	None Of The Time	Some Of The Time	Some Of The Time	6	Strongly Agree	Strongly Agree	Strongly Disagree	Agree	Disagree	Strongly Disagree	Strongly Disagree	Strongly Disagree	Strongly Disagree	Strongly Disagree	17	Disagree	NA	NA	NA	NA	NA	NA	NA
823	Urban	F	70 - 79 years old	No	Checked	Unchecked	Unchecked	Unchecked	Unchecked	No	NA	college	Unchecked	Unchecked	Checked	Unchecked	Unchecked	Unchecked	Democrat	Very Willing	All Of The Time	All Of The Time	All Of The Time	All Of The Time	None Of The Time	All Of The Time	None Of The Time	All Of The Time	All Of The Time	7	Strongly Agree	Strongly Disagree	Strongly Agree	Strongly Disagree	Strongly Agree	Strongly Agree	Strongly Agree	Disagree	Disagree	Strongly Disagree	25	Strongly Agree	Very Sure	Very Sure	Very Sure	Very Sure	Very Sure	Sure	17
824	Urban	F	30 - 39 years old	No	Checked	Unchecked	Unchecked	Unchecked	Unchecked	Yes	Yes	college	Unchecked	Checked	Unchecked	Checked	Unchecked	Unchecked	Democrat	Very Willing	Most Of The Time	All Of The Time	Most Of The Time	All Of The Time	None Of The Time	Some Of The Time	None Of The Time	All Of The Time	Most Of The Time	7	Strongly Agree	Strongly Disagree	Strongly Agree	Strongly Disagree	Strongly Agree	Strongly Disagree	Strongly Agree	Strongly Disagree	Strongly Disagree	Strongly Disagree	30	Disagree	Very Sure	Very Sure	Very Sure	Very Sure	Very Sure	Very Sure	18
826	Rural	F	50 - 59 years old	No	Checked	Unchecked	Unchecked	Unchecked	Unchecked	Yes	Yes	< high school/highschool	Unchecked	Unchecked	Unchecked	Checked	Unchecked	Unchecked	Republican	Somewhat willing/willing	Some Of The Time	All Of The Time	Most Of The Time	All Of The Time	All Of The Time	Most Of The Time	Some Of The Time	Most Of The Time	Some Of The Time	7	Disagree	Strongly Disagree	Strongly Disagree	Disagree	Strongly Disagree	Strongly Disagree	Strongly Disagree	Strongly Disagree	Strongly Disagree	Strongly Disagree	18	Disagree	Somewhat Sure	Sure	Sure	Sure	Somewhat Sure	Not At All Sure	8
827	Rural	F	30 - 39 years old	No	Checked	Unchecked	Unchecked	Unchecked	Unchecked	Yes	No	college	Unchecked	Unchecked	Unchecked	Unchecked	Unchecked	Checked	Republican	Somewhat willing/willing	All Of The Time	All Of The Time	Most Of The Time	All Of The Time	None Of The Time	Some Of The Time	None Of The Time	Some Of The Time	None Of The Time	6	Disagree	Strongly Agree	Strongly Disagree	Agree	Disagree	Strongly Disagree	Strongly Disagree	Strongly Disagree	Strongly Disagree	Strongly Disagree	15	Agree	Very Sure	Very Sure	Very Sure	Very Sure	Sure	Not At All Sure	14
828	Rural	F	40 - 49 years old	No	Checked	Unchecked	Unchecked	Unchecked	Unchecked	Yes	Yes	college	Unchecked	Unchecked	Checked	Unchecked	Unchecked	Unchecked	I prefer not to share	Somewhat willing/willing	Most Of The Time	All Of The Time	Most Of The Time	All Of The Time	All Of The Time	Some Of The Time	None Of The Time	Most Of The Time	Most Of The Time	7	NA	Agree	Disagree	Disagree	Agree	Disagree	Disagree	Disagree	Disagree	Disagree	NA	Agree	Somewhat Sure	Sure	Somewhat Sure	Sure	Sure	Somewhat Sure	9
829	Rural	M	60 - 69 years old	No	Checked	Unchecked	Unchecked	Unchecked	Unchecked	Yes	Yes	college	Unchecked	Unchecked	Unchecked	Unchecked	Unchecked	Checked	Independent	Very Willing	All Of The Time	All Of The Time	All Of The Time	All Of The Time	All Of The Time	All Of The Time	None Of The Time	All Of The Time	Some Of The Time	7	Strongly Agree	Disagree	Strongly Agree	Strongly Disagree	Strongly Agree	Strongly Agree	Strongly Agree	Strongly Disagree	Strongly Disagree	Strongly Disagree	26	Strongly Agree	Very Sure	Very Sure	Very Sure	Very Sure	Very Sure	Very Sure	18
830	Urban	F	40 - 49 years old	No	Checked	Unchecked	Unchecked	Unchecked	Unchecked	Yes	No	college	Unchecked	Unchecked	Unchecked	Unchecked	Unchecked	Checked	Republican	Somewhat willing/willing	Most Of The Time	All Of The Time	All Of The Time	All Of The Time	All Of The Time	All Of The Time	None Of The Time	Most Of The Time	Most Of The Time	7	Disagree	Strongly Agree	Disagree	Disagree	Agree	Disagree	Strongly Disagree	Disagree	Disagree	Disagree	14	Agree	Sure	Sure	Sure	Sure	Sure	Not At All Sure	10
831	Rural	F	40 - 49 years old	No	Checked	Unchecked	Unchecked	Unchecked	Unchecked	Yes	Yes	college	Unchecked	Unchecked	Checked	Unchecked	Unchecked	Unchecked	Republican	Somewhat willing/willing	All Of The Time	All Of The Time	All Of The Time	All Of The Time	All Of The Time	Some Of The Time	None Of The Time	Some Of The Time	Some Of The Time	7	Agree	Agree	Strongly Disagree	Agree	Disagree	Agree	Strongly Disagree	Disagree	Disagree	Disagree	12	Agree	Very Sure	Very Sure	Very Sure	Very Sure	Sure	Not At All Sure	14
833	Rural	M	70 - 79 years old	No	Checked	Unchecked	Unchecked	Unchecked	Unchecked	No	NA	some college	Unchecked	Unchecked	Unchecked	Unchecked	Unchecked	Checked	I prefer not to share	Very Willing	All Of The Time	Most Of The Time	Most Of The Time	All Of The Time	Some Of The Time	Some Of The Time	None Of The Time	All Of The Time	Most Of The Time	7	Agree	NA	Strongly Agree	NA	Strongly Agree	Disagree	Disagree	Disagree	Disagree	Disagree	NA	Strongly Agree	Very Sure	Very Sure	Very Sure	NA	Sure	Sure	NA
835	Urban	F	30 - 39 years old	No	Checked	Unchecked	Unchecked	Unchecked	Unchecked	Yes	No	college	Unchecked	Unchecked	Unchecked	Unchecked	Unchecked	Checked	Independent	Somewhat willing/willing	All Of The Time	Most Of The Time	Some Of The Time	Most Of The Time	None Of The Time	Some Of The Time	None Of The Time	Some Of The Time	Some Of The Time	7	Agree	Strongly Agree	Disagree	Disagree	Strongly Agree	Agree	Strongly Agree	Disagree	Strongly Disagree	Strongly Disagree	20	Agree	Very Sure	Very Sure	Sure	Very Sure	Sure	Not At All Sure	13
836	Urban	F	50 - 59 years old	No	Checked	Unchecked	Unchecked	Unchecked	Unchecked	Yes	Yes	college	Unchecked	Unchecked	Unchecked	Unchecked	Unchecked	Checked	I prefer not to share	Very Willing	All Of The Time	Most Of The Time	Most Of The Time	All Of The Time	Most Of The Time	Most Of The Time	None Of The Time	Most Of The Time	Some Of The Time	7	Strongly Agree	Disagree	Agree	Disagree	Strongly Agree	Strongly Disagree	Disagree	Disagree	Disagree	Disagree	22	Agree	Very Sure	Very Sure	Very Sure	Very Sure	Very Sure	Very Sure	18
839	Rural	F	60 - 69 years old	No	Checked	Unchecked	Unchecked	Unchecked	Unchecked	No	NA	college	Unchecked	Unchecked	Unchecked	Unchecked	Unchecked	Checked	Democrat	Very Willing	All Of The Time	All Of The Time	All Of The Time	All Of The Time	Some Of The Time	Most Of The Time	None Of The Time	All Of The Time	Most Of The Time	7	Strongly Agree	Strongly Disagree	Strongly Agree	Strongly Disagree	Strongly Agree	Agree	Strongly Agree	Strongly Disagree	Strongly Disagree	Strongly Disagree	28	Agree	Very Sure	Very Sure	Very Sure	Not At All Sure	Very Sure	Not At All Sure	12
840	Rural	F	18 - 29 years old	No	Checked	Unchecked	Unchecked	Unchecked	Unchecked	Yes	Yes	college	Checked	Unchecked	Unchecked	Checked	Unchecked	Unchecked	Republican	Somewhat willing/willing	None Of The Time	Most Of The Time	Some Of The Time	All Of The Time	Most Of The Time	None Of The Time	None Of The Time	None Of The Time	Some Of The Time	4	Agree	Strongly Agree	Strongly Disagree	Agree	Disagree	Strongly Agree	Strongly Disagree	Disagree	Disagree	Strongly Disagree	11	Disagree	Very Sure	Very Sure	Not At All Sure	Very Sure	Very Sure	Not At All Sure	12
841	Urban	F	18 - 29 years old	No	Checked	Unchecked	Unchecked	Unchecked	Unchecked	No	NA	some college	Unchecked	Checked	Unchecked	Unchecked	Unchecked	Unchecked	I prefer not to share	Somewhat willing/willing	Most Of The Time	All Of The Time	Some Of The Time	Most Of The Time	None Of The Time	Some Of The Time	None Of The Time	Some Of The Time	Most Of The Time	7	Disagree	Strongly Disagree	Agree	Disagree	Strongly Agree	Strongly Disagree	Disagree	Strongly Disagree	Strongly Disagree	Strongly Disagree	24	Disagree	Very Sure	Very Sure	Very Sure	Very Sure	Very Sure	Not At All Sure	15
843	Urban	M	30 - 39 years old	No	Checked	Unchecked	Unchecked	Unchecked	Unchecked	Yes	Yes	college	Unchecked	Unchecked	Unchecked	Unchecked	Unchecked	Checked	Democrat	Very Willing	All Of The Time	All Of The Time	Most Of The Time	All Of The Time	None Of The Time	Some Of The Time	None Of The Time	Most Of The Time	Most Of The Time	7	Agree	Disagree	Strongly Agree	Disagree	Agree	Strongly Disagree	Strongly Agree	Strongly Disagree	Strongly Disagree	Strongly Disagree	26	Agree	Very Sure	Very Sure	Very Sure	Very Sure	Very Sure	Very Sure	18
845	Rural	F	30 - 39 years old	No	Checked	Unchecked	Unchecked	Unchecked	Unchecked	Yes	No	college	Unchecked	Unchecked	Unchecked	Unchecked	Unchecked	Checked	Democrat	Very Willing	All Of The Time	All Of The Time	Most Of The Time	All Of The Time	Some Of The Time	All Of The Time	None Of The Time	Most Of The Time	Most Of The Time	7	Strongly Agree	Disagree	Strongly Agree	Strongly Agree	Strongly Disagree	Agree	Strongly Agree	Strongly Disagree	Disagree	Disagree	19	Agree	Very Sure	Very Sure	Sure	Very Sure	Very Sure	Not At All Sure	14
846	Urban	F	30 - 39 years old	No	Checked	Unchecked	Unchecked	Unchecked	Unchecked	Yes	Yes	college	Unchecked	Checked	Unchecked	Unchecked	Unchecked	Unchecked	Independent	Very Willing	All Of The Time	All Of The Time	Most Of The Time	All Of The Time	Some Of The Time	Most Of The Time	None Of The Time	Most Of The Time	Some Of The Time	7	Strongly Agree	Agree	Agree	Disagree	Strongly Agree	Agree	Agree	Disagree	Disagree	Disagree	20	Strongly Agree	Very Sure	Very Sure	Very Sure	Very Sure	Very Sure	Sure	17
849	Urban	F	40 - 49 years old	No	Checked	Unchecked	Unchecked	Unchecked	Unchecked	Yes	Yes	some college	Unchecked	Unchecked	Unchecked	Unchecked	Unchecked	Checked	I prefer not to share	Somewhat willing/willing	All Of The Time	All Of The Time	Some Of The Time	All Of The Time	Some Of The Time	Some Of The Time	None Of The Time	Most Of The Time	None Of The Time	6	Agree	Agree	Disagree	Disagree	NA	Disagree	Disagree	Agree	Agree	Disagree	NA	Agree	Somewhat Sure	Sure	Somewhat Sure	Somewhat Sure	Somewhat Sure	Somewhat Sure	7
850	Rural	F	50 - 59 years old	No	Checked	Unchecked	Unchecked	Unchecked	Unchecked	Yes	Yes	some college	Unchecked	Unchecked	Unchecked	Checked	Unchecked	Unchecked	I prefer not to share	Somewhat willing/willing	Most Of The Time	Some Of The Time	Some Of The Time	All Of The Time	All Of The Time	Some Of The Time	None Of The Time	Most Of The Time	Some Of The Time	7	Strongly Agree	Agree	Disagree	Strongly Disagree	Agree	Strongly Disagree	Strongly Disagree	Strongly Disagree	Strongly Disagree	Strongly Disagree	22	Agree	Very Sure	Very Sure	Very Sure	Very Sure	Sure	Not At All Sure	14
852	Urban	F	60 - 69 years old	No	Checked	Unchecked	Unchecked	Unchecked	Unchecked	Yes	No	college	Unchecked	Checked	Unchecked	Unchecked	Unchecked	Unchecked	Independent	Very Willing	All Of The Time	Most Of The Time	Most Of The Time	All Of The Time	All Of The Time	Most Of The Time	None Of The Time	All Of The Time	Most Of The Time	7	Strongly Agree	Strongly Disagree	Strongly Agree	Strongly Disagree	Strongly Agree	Strongly Disagree	Agree	Strongly Disagree	Strongly Disagree	Strongly Disagree	29	Strongly Agree	Very Sure	Very Sure	Very Sure	Very Sure	Very Sure	Somewhat Sure	16
853	Urban	F	18 - 29 years old	No	Checked	Unchecked	Unchecked	Unchecked	Unchecked	Yes	Yes	some college	Unchecked	Unchecked	Unchecked	Unchecked	Unchecked	Checked	I prefer not to share	Very Willing	All Of The Time	All Of The Time	Most Of The Time	All Of The Time	Most Of The Time	Most Of The Time	None Of The Time	Most Of The Time	Some Of The Time	7	Agree	Disagree	Strongly Agree	Strongly Disagree	Strongly Agree	Agree	Strongly Agree	Strongly Disagree	Strongly Disagree	Strongly Disagree	26	Strongly Agree	Very Sure	Very Sure	Very Sure	Very Sure	Sure	Somewhat Sure	15
854	Rural	F	40 - 49 years old	No	Checked	Unchecked	Unchecked	Unchecked	Checked	Yes	Yes	some college	Unchecked	Checked	Unchecked	Unchecked	Checked	Unchecked	I prefer not to share	Very Willing	All Of The Time	All Of The Time	All Of The Time	All Of The Time	None Of The Time	Most Of The Time	Some Of The Time	None Of The Time	None Of The Time	5	Strongly Agree	Strongly Disagree	Strongly Agree	Strongly Disagree	Strongly Agree	Strongly Disagree	Strongly Disagree	Strongly Disagree	Strongly Disagree	Strongly Disagree	27	Disagree	Very Sure	Very Sure	Very Sure	Very Sure	Very Sure	Very Sure	18
855	Rural	F	30 - 39 years old	No	Checked	Unchecked	Unchecked	Unchecked	Unchecked	Yes	Yes	college	Unchecked	Unchecked	Checked	Unchecked	Unchecked	Unchecked	Republican	Somewhat willing/willing	Some Of The Time	All Of The Time	All Of The Time	All Of The Time	All Of The Time	All Of The Time	None Of The Time	Some Of The Time	Some Of The Time	7	Strongly Disagree	Strongly Agree	Strongly Disagree	Strongly Agree	Strongly Disagree	Strongly Disagree	Strongly Disagree	Strongly Disagree	Strongly Disagree	Strongly Disagree	12	Strongly Disagree	Very Sure	Very Sure	Not At All Sure	Very Sure	Very Sure	Not At All Sure	12
856	Urban	M	30 - 39 years old	No	Checked	Unchecked	Unchecked	Unchecked	Unchecked	Yes	Yes	some college	Unchecked	Unchecked	Unchecked	Unchecked	Unchecked	Checked	Republican	Somewhat willing/willing	Some Of The Time	All Of The Time	None Of The Time	Some Of The Time	All Of The Time	None Of The Time	None Of The Time	None Of The Time	None Of The Time	3	NA	NA	NA	NA	NA	NA	NA	NA	NA	NA	NA	Disagree	Not At All Sure	Somewhat Sure	Not At All Sure	Very Sure	Very Sure	Not At All Sure	7
857	Rural	F	40 - 49 years old	No	Checked	Unchecked	Unchecked	Unchecked	Unchecked	Yes	No	some college	Unchecked	Unchecked	Unchecked	Unchecked	Unchecked	Checked	Republican	Somewhat willing/willing	Some Of The Time	Some Of The Time	None Of The Time	Most Of The Time	Some Of The Time	None Of The Time	None Of The Time	Some Of The Time	None Of The Time	4	Agree	Strongly Agree	Strongly Disagree	Agree	Disagree	Strongly Disagree	Strongly Disagree	Strongly Disagree	Strongly Disagree	Agree	14	Disagree	Somewhat Sure	Somewhat Sure	Not At All Sure	Somewhat Sure	Somewhat Sure	Not At All Sure	4
858	Urban	M	40 - 49 years old	No	Checked	Unchecked	Unchecked	Unchecked	Unchecked	Yes	No	college	Unchecked	Unchecked	Unchecked	Unchecked	Unchecked	Checked	Democrat	Very Willing	All Of The Time	All Of The Time	Most Of The Time	All Of The Time	None Of The Time	All Of The Time	Some Of The Time	NA	Most Of The Time	NA	Strongly Agree	Strongly Disagree	Strongly Agree	Strongly Disagree	Strongly Agree	Strongly Agree	Strongly Agree	Strongly Disagree	Strongly Disagree	Strongly Disagree	27	Strongly Agree	Very Sure	Very Sure	NA	NA	Very Sure	Sure	NA
859	Rural	F	18 - 29 years old	No	Checked	Unchecked	Unchecked	Unchecked	Unchecked	Yes	Yes	college	Unchecked	Checked	Unchecked	Checked	Unchecked	Unchecked	Independent	Very Willing	All Of The Time	All Of The Time	Most Of The Time	All Of The Time	None Of The Time	Some Of The Time	None Of The Time	All Of The Time	Most Of The Time	7	Strongly Agree	Agree	Agree	Disagree	Strongly Agree	Disagree	Disagree	Disagree	Disagree	Strongly Disagree	21	Disagree	Very Sure	Very Sure	Very Sure	Very Sure	Very Sure	Somewhat Sure	16
860	Urban	F	50 - 59 years old	No	Checked	Unchecked	Unchecked	Unchecked	Unchecked	Yes	Yes	college	Unchecked	Checked	Unchecked	Unchecked	Unchecked	Unchecked	Democrat	Very Willing	All Of The Time	All Of The Time	Most Of The Time	All Of The Time	None Of The Time	Some Of The Time	None Of The Time	Most Of The Time	Most Of The Time	7	Strongly Agree	Disagree	Strongly Agree	Strongly Disagree	Strongly Agree	Agree	Agree	Strongly Disagree	Disagree	Strongly Disagree	25	Agree	Very Sure	Very Sure	Sure	Very Sure	Very Sure	Somewhat Sure	15
861	Rural	other	18 - 29 years old	No	Checked	Unchecked	Unchecked	Unchecked	Unchecked	Yes	No	some college	Unchecked	Checked	Unchecked	Unchecked	Unchecked	Unchecked	Democrat	Very Willing	All Of The Time	All Of The Time	Some Of The Time	All Of The Time	None Of The Time	Most Of The Time	None Of The Time	Most Of The Time	Some Of The Time	7	Strongly Agree	Strongly Disagree	Strongly Agree	Strongly Disagree	Strongly Agree	Disagree	Strongly Agree	Strongly Disagree	Strongly Disagree	Strongly Disagree	29	Strongly Agree	Very Sure	Very Sure	Very Sure	Very Sure	Very Sure	Sure	17
862	Urban	F	30 - 39 years old	No	Checked	Unchecked	Unchecked	Unchecked	Unchecked	Yes	Yes	college	Unchecked	Unchecked	Unchecked	Unchecked	Unchecked	Checked	Republican	Somewhat willing/willing	Most Of The Time	Most Of The Time	Most Of The Time	All Of The Time	Most Of The Time	Some Of The Time	None Of The Time	Some Of The Time	Some Of The Time	7	Agree	Agree	Agree	Disagree	Agree	Disagree	Disagree	Disagree	Disagree	Disagree	18	Agree	Very Sure	Very Sure	Sure	Sure	Sure	Somewhat Sure	13
863	Rural	F	30 - 39 years old	No	Checked	Unchecked	Unchecked	Unchecked	Unchecked	No	NA	college	Unchecked	Unchecked	Unchecked	Unchecked	Checked	Unchecked	Democrat	Very Willing	All Of The Time	All Of The Time	Most Of The Time	All Of The Time	Some Of The Time	Most Of The Time	None Of The Time	Most Of The Time	Most Of The Time	7	Strongly Agree	Disagree	Strongly Agree	Strongly Disagree	Strongly Agree	Strongly Disagree	Strongly Agree	Strongly Disagree	Strongly Disagree	Strongly Disagree	29	Agree	Very Sure	Very Sure	Very Sure	Very Sure	Very Sure	Somewhat Sure	16
864	Urban	F	18 - 29 years old	No	Checked	Unchecked	Unchecked	Unchecked	Unchecked	Yes	Yes	college	Unchecked	Unchecked	Checked	Unchecked	Unchecked	Unchecked	Republican	Somewhat willing/willing	Some Of The Time	All Of The Time	Some Of The Time	All Of The Time	Most Of The Time	Most Of The Time	None Of The Time	Most Of The Time	Some Of The Time	7	Strongly Disagree	Strongly Agree	Strongly Disagree	Strongly Agree	Strongly Disagree	Strongly Disagree	Strongly Disagree	Strongly Disagree	Strongly Disagree	Strongly Disagree	12	Strongly Disagree	Sure	Sure	Not At All Sure	Not At All Sure	Not At All Sure	Not At All Sure	4
866	Rural	M	40 - 49 years old	No	Checked	Unchecked	Unchecked	Unchecked	Unchecked	Yes	No	some college	Unchecked	Unchecked	Unchecked	Unchecked	Unchecked	Checked	Independent	Very Willing	All Of The Time	All Of The Time	Most Of The Time	All Of The Time	None Of The Time	Most Of The Time	None Of The Time	All Of The Time	Most Of The Time	7	Strongly Agree	Disagree	Strongly Agree	Strongly Disagree	Strongly Agree	Strongly Disagree	Strongly Disagree	Strongly Disagree	Strongly Disagree	Disagree	25	Disagree	Very Sure	Very Sure	Very Sure	Very Sure	Very Sure	Sure	17
867	Urban	F	40 - 49 years old	No	Checked	Unchecked	Unchecked	Unchecked	Unchecked	Yes	Yes	some college	Unchecked	Unchecked	Unchecked	Unchecked	Unchecked	Checked	Democrat	Very Willing	All Of The Time	All Of The Time	Most Of The Time	All Of The Time	None Of The Time	Most Of The Time	None Of The Time	Most Of The Time	Most Of The Time	7	Strongly Agree	Strongly Disagree	Strongly Agree	Strongly Disagree	Strongly Agree	Strongly Disagree	Strongly Agree	Strongly Disagree	Strongly Disagree	Strongly Disagree	30	Strongly Agree	Very Sure	Very Sure	Sure	Very Sure	Very Sure	Somewhat Sure	15
869	Urban	F	40 - 49 years old	No	Checked	Unchecked	Unchecked	Unchecked	Unchecked	Yes	No	college	Unchecked	Checked	Unchecked	Unchecked	Unchecked	Unchecked	Democrat	Very Willing	All Of The Time	All Of The Time	Some Of The Time	All Of The Time	None Of The Time	Some Of The Time	None Of The Time	Some Of The Time	Most Of The Time	7	Strongly Agree	Disagree	Strongly Agree	Strongly Disagree	Strongly Agree	Strongly Disagree	Agree	Strongly Disagree	Strongly Disagree	Strongly Disagree	28	Disagree	Very Sure	Very Sure	Very Sure	Very Sure	Sure	Not At All Sure	14
870	Rural	F	60 - 69 years old	No	Checked	Unchecked	Unchecked	Unchecked	Unchecked	Yes	Yes	college	Unchecked	Unchecked	Unchecked	Checked	Unchecked	Unchecked	Democrat	Very Willing	All Of The Time	All Of The Time	Most Of The Time	All Of The Time	Some Of The Time	Most Of The Time	None Of The Time	Most Of The Time	Some Of The Time	7	Strongly Agree	Strongly Disagree	Strongly Agree	Strongly Disagree	Strongly Agree	Agree	Strongly Agree	Strongly Disagree	Strongly Disagree	Strongly Disagree	28	Disagree	Very Sure	Very Sure	Very Sure	Very Sure	Very Sure	Very Sure	18
871	Urban	F	60 - 69 years old	No	Checked	Unchecked	Unchecked	Unchecked	Unchecked	Yes	No	college	Unchecked	Unchecked	Unchecked	Checked	Unchecked	Unchecked	Independent	Very Willing	All Of The Time	All Of The Time	Most Of The Time	All Of The Time	Some Of The Time	Some Of The Time	None Of The Time	Most Of The Time	Some Of The Time	7	Strongly Agree	Disagree	Strongly Agree	Strongly Disagree	Strongly Agree	Disagree	Strongly Agree	Strongly Disagree	Strongly Disagree	Strongly Disagree	28	Agree	Very Sure	Very Sure	Very Sure	Very Sure	Very Sure	Somewhat Sure	16
872	Rural	F	30 - 39 years old	No	Checked	Unchecked	Unchecked	Unchecked	Unchecked	Yes	No	college	Unchecked	Checked	Unchecked	Unchecked	Unchecked	Unchecked	Republican	Very Willing	All Of The Time	All Of The Time	Some Of The Time	All Of The Time	Most Of The Time	Some Of The Time	None Of The Time	Some Of The Time	Some Of The Time	7	Strongly Agree	Disagree	Strongly Agree	Strongly Disagree	Strongly Agree	Agree	Agree	Agree	Strongly Disagree	Strongly Disagree	24	Strongly Disagree	Very Sure	Very Sure	Sure	Sure	Somewhat Sure	Not At All Sure	11
874	Rural	F	60 - 69 years old	No	Checked	Unchecked	Unchecked	Unchecked	Unchecked	Yes	No	some college	Unchecked	Unchecked	Unchecked	Unchecked	Unchecked	Checked	Republican	Very Willing	All Of The Time	Most Of The Time	Some Of The Time	Most Of The Time	Most Of The Time	Some Of The Time	None Of The Time	Most Of The Time	Some Of The Time	7	Strongly Agree	Strongly Disagree	Agree	Strongly Disagree	Agree	Agree	Agree	Strongly Disagree	Strongly Disagree	Strongly Disagree	25	Agree	Very Sure	Sure	Sure	Somewhat Sure	Sure	Not At All Sure	10
875	Rural	F	40 - 49 years old	No	Checked	Unchecked	Unchecked	Unchecked	Unchecked	Yes	Yes	college	Unchecked	Checked	Unchecked	Unchecked	Unchecked	Unchecked	Republican	Not at all willing	Some Of The Time	All Of The Time	Some Of The Time	All Of The Time	None Of The Time	Some Of The Time	None Of The Time	Some Of The Time	None Of The Time	6	Strongly Disagree	Strongly Agree	Strongly Disagree	Strongly Agree	Strongly Disagree	Strongly Disagree	Strongly Disagree	Strongly Agree	Strongly Agree	Strongly Agree	3	Disagree	NA	NA	NA	NA	NA	NA	NA
876	Urban	F	50 - 59 years old	No	Checked	Unchecked	Unchecked	Unchecked	Unchecked	Yes	Yes	college	Unchecked	Unchecked	Unchecked	Checked	Unchecked	Unchecked	Independent	Very Willing	All Of The Time	All Of The Time	Most Of The Time	All Of The Time	None Of The Time	Most Of The Time	None Of The Time	Most Of The Time	Most Of The Time	7	Strongly Agree	Strongly Disagree	Strongly Agree	Strongly Disagree	Strongly Agree	NA	Agree	Strongly Disagree	Disagree	Disagree	NA	Agree	Very Sure	Very Sure	Very Sure	Very Sure	Very Sure	Somewhat Sure	16
878	Urban	M	40 - 49 years old	No	Unchecked	Unchecked	Unchecked	Checked	Unchecked	Yes	No	college	Unchecked	Unchecked	Unchecked	Unchecked	Unchecked	Checked	I prefer not to share	Somewhat willing/willing	All Of The Time	All Of The Time	Most Of The Time	All Of The Time	Some Of The Time	Most Of The Time	None Of The Time	Some Of The Time	Some Of The Time	7	Agree	Agree	Disagree	Agree	Agree	Disagree	Disagree	Disagree	Disagree	Disagree	16	Agree	Sure	Sure	Sure	Sure	Sure	Not At All Sure	10
881	Rural	M	40 - 49 years old	No	Checked	Unchecked	Unchecked	Unchecked	Unchecked	Yes	Yes	some college	Unchecked	Unchecked	Unchecked	Unchecked	Unchecked	Checked	Republican	Not at all willing	NA	NA	NA	NA	NA	NA	NA	NA	NA	NA	Agree	Strongly Agree	Strongly Disagree	Strongly Agree	Strongly Disagree	Strongly Disagree	Strongly Disagree	Strongly Disagree	Strongly Disagree	Strongly Disagree	14	Strongly Disagree	NA	NA	NA	NA	NA	NA	NA
882	Urban	F	60 - 69 years old	No	Checked	Unchecked	Unchecked	Unchecked	Unchecked	No	NA	college	Unchecked	Checked	Unchecked	Unchecked	Unchecked	Unchecked	I prefer not to share	Very Willing	All Of The Time	All Of The Time	Most Of The Time	All Of The Time	All Of The Time	All Of The Time	None Of The Time	Most Of The Time	Most Of The Time	7	Strongly Agree	Strongly Disagree	Strongly Agree	Strongly Disagree	Strongly Agree	Strongly Disagree	Agree	Strongly Disagree	Strongly Disagree	Strongly Disagree	29	Strongly Agree	Very Sure	Very Sure	Very Sure	Very Sure	Very Sure	Somewhat Sure	16
883	Urban	F	50 - 59 years old	No	Checked	Unchecked	Unchecked	Unchecked	Unchecked	Yes	Yes	some college	Unchecked	Unchecked	Unchecked	Unchecked	Unchecked	Checked	Democrat	Very Willing	All Of The Time	All Of The Time	Most Of The Time	All Of The Time	Some Of The Time	Most Of The Time	Some Of The Time	Most Of The Time	Most Of The Time	7	Strongly Agree	Strongly Disagree	Strongly Agree	Strongly Disagree	Strongly Agree	Strongly Disagree	Agree	Strongly Disagree	Strongly Disagree	Strongly Disagree	29	Agree	Very Sure	Very Sure	Very Sure	Very Sure	Very Sure	Very Sure	18
884	Urban	F	50 - 59 years old	No	Checked	Unchecked	Unchecked	Unchecked	Unchecked	Yes	Yes	college	Unchecked	Checked	Unchecked	Checked	Unchecked	Unchecked	Democrat	Very Willing	All Of The Time	Most Of The Time	Most Of The Time	All Of The Time	None Of The Time	Some Of The Time	None Of The Time	Most Of The Time	Most Of The Time	7	Strongly Agree	Strongly Disagree	Strongly Agree	Strongly Disagree	Strongly Agree	Strongly Disagree	Strongly Agree	Strongly Disagree	Strongly Disagree	Strongly Disagree	30	Agree	Very Sure	Very Sure	Very Sure	Very Sure	Very Sure	Somewhat Sure	16
885	Urban	F	60 - 69 years old	No	Checked	Unchecked	Unchecked	Unchecked	Unchecked	No	NA	some college	Unchecked	Unchecked	Unchecked	Unchecked	Unchecked	Checked	Democrat	Very Willing	All Of The Time	All Of The Time	Some Of The Time	All Of The Time	None Of The Time	Some Of The Time	None Of The Time	Most Of The Time	Some Of The Time	7	Strongly Agree	Disagree	Strongly Agree	Strongly Disagree	Strongly Agree	Strongly Disagree	Agree	Strongly Disagree	Strongly Disagree	Strongly Disagree	28	Agree	Very Sure	Very Sure	Very Sure	Very Sure	Very Sure	Somewhat Sure	16
887	Rural	F	30 - 39 years old	No	Checked	Unchecked	Unchecked	Unchecked	Unchecked	Yes	Yes	college	Unchecked	Checked	Unchecked	Checked	Unchecked	Unchecked	Democrat	Somewhat willing/willing	All Of The Time	All Of The Time	Most Of The Time	All Of The Time	All Of The Time	Some Of The Time	None Of The Time	Most Of The Time	Some Of The Time	7	Agree	Agree	Agree	Disagree	Agree	Agree	Agree	Disagree	Disagree	Disagree	18	Agree	Very Sure	Very Sure	Sure	Sure	Sure	Somewhat Sure	13
888	Rural	F	60 - 69 years old	No	Checked	Unchecked	Unchecked	Unchecked	Unchecked	No	NA	some college	Unchecked	Unchecked	Unchecked	Unchecked	Checked	Unchecked	I prefer not to share	Somewhat willing/willing	Some Of The Time	All Of The Time	None Of The Time	All Of The Time	All Of The Time	Most Of The Time	None Of The Time	Some Of The Time	Some Of The Time	6	Strongly Disagree	Strongly Agree	Strongly Disagree	Agree	Strongly Disagree	Disagree	Disagree	Disagree	Disagree	Disagree	10	Strongly Disagree	Somewhat Sure	Somewhat Sure	Somewhat Sure	Somewhat Sure	Not At All Sure	Not At All Sure	4
889	Rural	F	30 - 39 years old	No	Checked	Unchecked	Unchecked	Unchecked	Unchecked	Yes	Yes	college	Unchecked	Unchecked	Unchecked	Unchecked	Unchecked	Checked	Democrat	Very Willing	All Of The Time	All Of The Time	Most Of The Time	All Of The Time	None Of The Time	Most Of The Time	None Of The Time	All Of The Time	Some Of The Time	7	Strongly Agree	Agree	Strongly Agree	Strongly Disagree	Strongly Agree	Strongly Agree	Strongly Agree	Disagree	Disagree	NA	NA	Strongly Agree	Very Sure	Very Sure	Very Sure	Very Sure	Very Sure	Not At All Sure	15
890	Rural	M	18 - 29 years old	No	Checked	Unchecked	Unchecked	Unchecked	Unchecked	Yes	Yes	college	Unchecked	Checked	Unchecked	Unchecked	Unchecked	Unchecked	Something else	Somewhat willing/willing	All Of The Time	Most Of The Time	None Of The Time	All Of The Time	None Of The Time	Most Of The Time	None Of The Time	Most Of The Time	Some Of The Time	6	Agree	Agree	Agree	Disagree	Agree	Disagree	Disagree	Disagree	Disagree	Strongly Disagree	19	Agree	Very Sure	Very Sure	Somewhat Sure	Sure	Very Sure	Not At All Sure	12
891	Urban	F	30 - 39 years old	No	Checked	Unchecked	Unchecked	Unchecked	Unchecked	Yes	Yes	some college	Unchecked	Checked	Unchecked	Checked	Unchecked	Unchecked	Democrat	Very Willing	All Of The Time	All Of The Time	Some Of The Time	All Of The Time	Most Of The Time	Some Of The Time	Some Of The Time	Some Of The Time	Some Of The Time	7	Agree	Agree	Agree	Disagree	Agree	Agree	Agree	Disagree	Disagree	Disagree	18	Agree	Very Sure	Very Sure	Somewhat Sure	Very Sure	Very Sure	Somewhat Sure	14
892	Urban	F	18 - 29 years old	No	Checked	Unchecked	Unchecked	Unchecked	Unchecked	Yes	Yes	college	Unchecked	Checked	Unchecked	Unchecked	Unchecked	Unchecked	Independent	Very Willing	Most Of The Time	All Of The Time	Some Of The Time	All Of The Time	None Of The Time	Some Of The Time	None Of The Time	Most Of The Time	None Of The Time	6	Strongly Agree	Disagree	Strongly Agree	Agree	Strongly Agree	Strongly Agree	Strongly Agree	Strongly Agree	Strongly Disagree	Strongly Disagree	21	Disagree	Very Sure	Very Sure	Somewhat Sure	Very Sure	Very Sure	Not At All Sure	13
893	Urban	F	30 - 39 years old	No	Checked	Unchecked	Unchecked	Unchecked	Unchecked	Yes	Yes	college	Unchecked	Unchecked	Unchecked	Checked	Unchecked	Unchecked	Republican	Somewhat willing/willing	Most Of The Time	All Of The Time	Most Of The Time	All Of The Time	All Of The Time	Most Of The Time	None Of The Time	All Of The Time	Most Of The Time	7	Agree	Strongly Agree	Disagree	Disagree	Agree	Disagree	Disagree	Disagree	Disagree	Disagree	16	Disagree	Sure	Very Sure	Not At All Sure	Sure	Sure	Not At All Sure	9
894	Rural	F	18 - 29 years old	No	Checked	Unchecked	Unchecked	Unchecked	Unchecked	Yes	Yes	< high school/highschool	Unchecked	Unchecked	Unchecked	Unchecked	Unchecked	Checked	Republican	Not at all willing	None Of The Time	All Of The Time	All Of The Time	All Of The Time	None Of The Time	None Of The Time	None Of The Time	None Of The Time	None Of The Time	3	Strongly Disagree	Strongly Agree	Strongly Disagree	Strongly Agree	Strongly Disagree	Strongly Disagree	Strongly Disagree	Strongly Disagree	Strongly Disagree	Strongly Disagree	12	Strongly Disagree	NA	NA	NA	NA	NA	NA	NA
895	Urban	F	60 - 69 years old	No	Checked	Unchecked	Unchecked	Unchecked	Unchecked	No	NA	college	Unchecked	Unchecked	Unchecked	Unchecked	Unchecked	Checked	I prefer not to share	Very Willing	All Of The Time	All Of The Time	All Of The Time	All Of The Time	Some Of The Time	All Of The Time	None Of The Time	All Of The Time	All Of The Time	7	Strongly Agree	Strongly Disagree	Strongly Agree	Strongly Disagree	Strongly Agree	Strongly Disagree	Agree	Strongly Disagree	Strongly Disagree	Strongly Disagree	29	Agree	Very Sure	Very Sure	Very Sure	Very Sure	Very Sure	Not At All Sure	15
896	Urban	F	30 - 39 years old	No	Checked	Unchecked	Unchecked	Unchecked	Unchecked	Yes	Yes	college	Unchecked	Checked	Unchecked	Unchecked	Checked	Unchecked	Republican	Somewhat willing/willing	All Of The Time	Most Of The Time	Some Of The Time	All Of The Time	Some Of The Time	Some Of The Time	None Of The Time	Most Of The Time	Some Of The Time	7	Strongly Agree	Strongly Disagree	Agree	Strongly Disagree	Strongly Agree	Agree	Agree	Disagree	Disagree	Disagree	23	Agree	Sure	Sure	Sure	Sure	Sure	Not At All Sure	10
897	Urban	F	30 - 39 years old	No	Checked	Unchecked	Unchecked	Checked	Unchecked	Yes	Yes	college	Unchecked	Unchecked	Unchecked	Unchecked	Unchecked	Checked	Democrat	Very Willing	All Of The Time	All Of The Time	Most Of The Time	All Of The Time	None Of The Time	Most Of The Time	None Of The Time	Most Of The Time	Most Of The Time	7	Strongly Agree	Strongly Disagree	Strongly Agree	Strongly Disagree	Strongly Agree	Disagree	Agree	Strongly Disagree	Strongly Disagree	Strongly Disagree	28	Agree	Very Sure	Very Sure	Very Sure	Very Sure	Very Sure	Somewhat Sure	16
898	Rural	M	18 - 29 years old	NA	Checked	Unchecked	Unchecked	Unchecked	Unchecked	Yes	Yes	< high school/highschool	Unchecked	Checked	Unchecked	Unchecked	Unchecked	Unchecked	Republican	Not at all willing	None Of The Time	Most Of The Time	Some Of The Time	All Of The Time	None Of The Time	Some Of The Time	None Of The Time	None Of The Time	None Of The Time	4	Disagree	Strongly Agree	Strongly Disagree	Disagree	Disagree	Strongly Disagree	Strongly Disagree	Strongly Disagree	Agree	Strongly Disagree	14	Strongly Disagree	NA	NA	NA	NA	NA	NA	NA
899	Urban	F	50 - 59 years old	No	Checked	Unchecked	Unchecked	Unchecked	Unchecked	Yes	No	college	Unchecked	Unchecked	Unchecked	Unchecked	Unchecked	Checked	Democrat	Very Willing	All Of The Time	All Of The Time	Most Of The Time	Most Of The Time	None Of The Time	Most Of The Time	None Of The Time	All Of The Time	Most Of The Time	7	Strongly Agree	Disagree	Agree	Strongly Disagree	Strongly Agree	Disagree	Disagree	Strongly Disagree	Strongly Disagree	Strongly Disagree	25	Agree	Very Sure	NA	Very Sure	Very Sure	Sure	Somewhat Sure	NA
900	Urban	M	50 - 59 years old	No	Checked	Unchecked	Unchecked	Unchecked	Unchecked	Yes	No	college	Unchecked	Checked	Unchecked	Unchecked	Unchecked	Unchecked	Republican	Somewhat willing/willing	Most Of The Time	Most Of The Time	None Of The Time	All Of The Time	None Of The Time	None Of The Time	None Of The Time	Some Of The Time	Some Of The Time	5	Agree	Strongly Agree	Strongly Disagree	Agree	Agree	Agree	Strongly Disagree	Disagree	Strongly Agree	Disagree	10	Agree	Very Sure	Very Sure	Not At All Sure	Very Sure	Very Sure	Not At All Sure	12
[truncated: 7,060 more rows]
[truncated: 50 more columns]
